# Supplementary material for: A survey of the spider family Nesticidae (Arachnida, Araneae) in Asia and Madagascar, with the description of forty-three new species
Source: Zookeys. 2016 Oct 27;(627):1–168. doi: 10.3897/zookeys.627.8629 (PMC5118560; doi:10.3897/zookeys.627.8629)
Supplement: XML Treatment for Hamus [file zookeys.627.8629-treatment1.xml]

<!DOCTYPE tp:taxon-treatment
  PUBLIC "-//TaxonX//DTD Taxonomic Treatment Publishing DTD v0 20100105//EN" "tax-treatment-NSO.dtd">
<tp:taxon-treatment xmlns:tp="http://www.plazi.org/taxpub"><tp:treatment-meta><kwd-group><label>Taxon classification</label><kwd><named-content content-type="kingdom">Animalia</named-content></kwd><kwd><named-content content-type="order">Araneae</named-content></kwd><kwd><named-content content-type="family">Nesticidae</named-content></kwd></kwd-group><mixed-citation publication-type="journal"><person-group><name><surname>Lin</surname><given-names>Yucheng</given-names></name><name><surname>Ballarin</surname><given-names>Francesco</given-names></name><name><surname>Li</surname><given-names>Shuqiang</given-names></name></person-group><article-title>A survey of the spider family <tp:taxon-name><tp:taxon-name-part taxon-name-part-type="family">Nesticidae</tp:taxon-name-part></tp:taxon-name> (<tp:taxon-name><tp:taxon-name-part taxon-name-part-type="class">Arachnida</tp:taxon-name-part></tp:taxon-name>, <tp:taxon-name><tp:taxon-name-part taxon-name-part-type="order">Araneae</tp:taxon-name-part></tp:taxon-name>) in Asia and Madagascar, with the description of forty-three new species</article-title><source>Zookeys</source><day>27</day><month>10</month><year>2016</year><volume>2016</volume><issue>627</issue><fpage>1</fpage><lpage>168</lpage><pub-id pub-id-type="doi">10.3897/zookeys.627.8629</pub-id></mixed-citation></tp:treatment-meta><tp:nomenclature><label>Genus</label><tp:taxon-name>
            <tp:taxon-name-part taxon-name-part-type="genus">Hamus</tp:taxon-name-part>
          </tp:taxon-name><tp:taxon-authority>Ballarin &amp; Li, 2015</tp:taxon-authority><tp:nomenclature-citation-list><tp:nomenclature-citation><tp:taxon-name>
                <tp:taxon-name-part taxon-name-part-type="genus">Hamus</tp:taxon-name-part>
              </tp:taxon-name><comment>Ballarin &amp; Li, 2015: 180.</comment></tp:nomenclature-citation></tp:nomenclature-citation-list></tp:nomenclature><tp:treatment-sec sec-type="type species" id="SECID0EUHBG"><title>Type species.</title><p>
            <italic><tp:taxon-name><tp:taxon-name-part taxon-name-part-type="genus">Hamus</tp:taxon-name-part> <tp:taxon-name-part taxon-name-part-type="species">bowoensis</tp:taxon-name-part></tp:taxon-name></italic> Ballarin &amp; Li, 2015 from Tibet, China.</p><!--PageBreak--></tp:treatment-sec><tp:treatment-sec sec-type="diagnosis" id="SECID0EFIBG"><title>Diagnosis.</title><p>
            <italic><tp:taxon-name><tp:taxon-name-part taxon-name-part-type="genus">Hamus</tp:taxon-name-part></tp:taxon-name></italic> is easily distinguished from all the other <tp:taxon-name><tp:taxon-name-part taxon-name-part-type="family">Nesticidae</tp:taxon-name-part></tp:taxon-name>, with the exception of <italic><tp:taxon-name><tp:taxon-name-part taxon-name-part-type="genus">Nescina</tp:taxon-name-part></tp:taxon-name></italic>, by the following combination of characters: for the males, a short paracymbium ending in only a tiny, hooked process (<abbrev xmlns:xlink="http://www.w3.org/1999/xlink" xlink:title="distal processes of the paracymbium" id="ABBRID0E5IBG" xlink:type="simple">Dp</abbrev>) (usually more developed and ramificated in most other <tp:taxon-name><tp:taxon-name-part taxon-name-part-type="family">Nesticidae</tp:taxon-name-part></tp:taxon-name>), a remarkable, almost round and ventrally flat bulb, a long, laminar conductor (C) with a counterclockwise course around the bulb (both absent in all the other genera except <italic><tp:taxon-name><tp:taxon-name-part taxon-name-part-type="genus">Nescina</tp:taxon-name-part></tp:taxon-name></italic>) and a compact and hook-like process of the conductor (<abbrev xmlns:xlink="http://www.w3.org/1999/xlink" xlink:title="processes of the conductor" id="ABBRID0EOJBG" xlink:type="simple">Cp</abbrev>-I). Females are distinguished by the considerably large, almost round spermathecae (S), smaller in other genera. Males of the genus <italic><tp:taxon-name><tp:taxon-name-part taxon-name-part-type="genus">Hamus</tp:taxon-name-part></tp:taxon-name></italic> are separated from those of <italic><tp:taxon-name><tp:taxon-name-part taxon-name-part-type="genus">Nescina</tp:taxon-name-part></tp:taxon-name></italic> by the larger size, the larger terminal apophysis II (<abbrev xmlns:xlink="http://www.w3.org/1999/xlink" xlink:title="terminal apophysis" id="ABBRID0EAKBG" xlink:type="simple">Ta</abbrev>-II) and the massive hook-like process I of the conductor (<abbrev xmlns:xlink="http://www.w3.org/1999/xlink" xlink:title="processes of the conductor" id="ABBRID0EEKBG" xlink:type="simple">Cp</abbrev>-I) (<abbrev xmlns:xlink="http://www.w3.org/1999/xlink" xlink:title="processes of the conductor" id="ABBRID0EIKBG" xlink:type="simple">Cp</abbrev>-I is reduced and flat in <italic><tp:taxon-name><tp:taxon-name-part taxon-name-part-type="genus">Nescina</tp:taxon-name-part></tp:taxon-name></italic>). Females can be separated by the wider spermathecae (S) and the shorter and simpler fertilization ducts (<abbrev xmlns:xlink="http://www.w3.org/1999/xlink" xlink:title="fertilization duct" id="ABBRID0ETKBG" xlink:type="simple">Fd</abbrev>).</p></tp:treatment-sec><tp:treatment-sec sec-type="description" id="SECID0EXKBG"><title>Description.</title><p>Total length: 1.48–1.87 (male), 2.00–2.15 (female). Carapace rounded in males, more ovate in females, yellow or pale yellow. Cephalic area slightly raised, with sparse setae. Eyes <abbrev xmlns:xlink="http://www.w3.org/1999/xlink" xlink:title="anterior lateral eye" id="ABBRID0E4KBG" xlink:type="simple">ALE</abbrev>&gt;<abbrev xmlns:xlink="http://www.w3.org/1999/xlink" xlink:title="posterior median eye" id="ABBRID0EBLBG" xlink:type="simple">PME</abbrev>=<abbrev xmlns:xlink="http://www.w3.org/1999/xlink" xlink:title="posterior lateral eye" id="ABBRID0EFLBG" xlink:type="simple">PLE</abbrev>&gt;<abbrev xmlns:xlink="http://www.w3.org/1999/xlink" xlink:title="anterior median eye" id="ABBRID0EJLBG" xlink:type="simple">AME</abbrev>. Cervical groove and fovea indistinct. Chelicera with three promarginal teeth and multiple retromarginal tiny denticles on the fang furrow. Legs uniformly yellow; in male of <italic><tp:taxon-name><tp:taxon-name-part taxon-name-part-type="genus">Hamus</tp:taxon-name-part> <tp:taxon-name-part taxon-name-part-type="species">bowoensis</tp:taxon-name-part></tp:taxon-name></italic> a tuft of hairs present on the prolateral margin of femur I. Opisthosoma grey or light yellow as the carapace, with long setae.</p><p>Male palp: tibia short, wider than long. Cymbium wide with well-developed lateral furrow about 2/3 of the cymbial length. Paracymbium short, compact and simple, weakly sclerotized, with a tiny, hooked distal process, a lobed ventral apophysis and a flat, translucent dorsal apophysis. Bulb almost round and ventrally flat. Terminal apophysis well-developed and strongly sclerotized with one or two processes, process I elongate or reduced, sometimes absent, process II always present and hook shaped. Tegular apophysis absent. Conductor long and laminar, starting at the prolateral margin of the bulb and following the embolus on the prolateral side with a counterclockwise course. Two strongly sclerotized processes located at the base of the conductor; the first short and compact, hook-like, the other elongate leading the terminal part of the embolus to the center of the bulb. Embolus long and slender starting from the retrolateral side of the bulb and bordering the tegulum with a semicircular clockwise course.</p><p>Epigyne: posterior margin of the epigynal plate weakly sclerotized and straight. Copulatory openings near the epigynal posterior margin. Spermathecae and fertilization ducts visible through the transparent tegument. Fertilization ducts relatively long and simple, copulatory ducts short, ventrally oriented. Spermathecae close to each other, wide and almost round or pyriform.</p></tp:treatment-sec><tp:treatment-sec sec-type="Composition" id="SECID0EZLBG"><title>Composition.</title><p>
            <italic><tp:taxon-name><tp:taxon-name-part taxon-name-part-type="genus">Hamus</tp:taxon-name-part> <tp:taxon-name-part taxon-name-part-type="species">bowoensis</tp:taxon-name-part></tp:taxon-name></italic> Ballarin &amp; Li, 2015, <italic><tp:taxon-name><tp:taxon-name-part taxon-name-part-type="genus">Hamus</tp:taxon-name-part> <tp:taxon-name-part taxon-name-part-type="species">cornutus</tp:taxon-name-part></tp:taxon-name></italic> sp. n., <italic><tp:taxon-name><tp:taxon-name-part taxon-name-part-type="genus">Hamus</tp:taxon-name-part> <tp:taxon-name-part taxon-name-part-type="species">kangdingensis</tp:taxon-name-part></tp:taxon-name></italic> sp. n., <italic><tp:taxon-name><tp:taxon-name-part taxon-name-part-type="genus">Hamus</tp:taxon-name-part> <tp:taxon-name-part taxon-name-part-type="species">luzon</tp:taxon-name-part></tp:taxon-name></italic> sp. n., and <italic><tp:taxon-name><tp:taxon-name-part taxon-name-part-type="genus">Hamus</tp:taxon-name-part> <tp:taxon-name-part taxon-name-part-type="species">mangunensis</tp:taxon-name-part></tp:taxon-name></italic> sp. n.</p></tp:treatment-sec><tp:treatment-sec sec-type="distribution" id="SECID0ERNBG"><title>Distribution.</title><p>China (Guangxi, Sichuan, Tibet, Yunnan), Laos, Philippines (Luzon Island).</p><!--PageBreak--></tp:treatment-sec></tp:taxon-treatment>
