# Supplementary material for: A survey of the spider family Nesticidae (Arachnida, Araneae) in Asia and Madagascar, with the description of forty-three new species
Source: Zookeys. 2016 Oct 27;(627):1–168. doi: 10.3897/zookeys.627.8629 (PMC5118560; doi:10.3897/zookeys.627.8629)
Supplement: XML Treatment for Hamus mangunensis [file zookeys.627.8629-treatment6.xml]

<!DOCTYPE tp:taxon-treatment
  PUBLIC "-//TaxonX//DTD Taxonomic Treatment Publishing DTD v0 20100105//EN" "tax-treatment-NSO.dtd">
<tp:taxon-treatment xmlns:tp="http://www.plazi.org/taxpub"><tp:treatment-meta><kwd-group><label>Taxon classification</label><kwd><named-content content-type="kingdom">Animalia</named-content></kwd><kwd><named-content content-type="order">Araneae</named-content></kwd><kwd><named-content content-type="family">Nesticidae</named-content></kwd></kwd-group><mixed-citation publication-type="journal"><person-group><name><surname>Lin</surname><given-names>Yucheng</given-names></name><name><surname>Ballarin</surname><given-names>Francesco</given-names></name><name><surname>Li</surname><given-names>Shuqiang</given-names></name></person-group><article-title>A survey of the spider family <tp:taxon-name><tp:taxon-name-part taxon-name-part-type="family">Nesticidae</tp:taxon-name-part></tp:taxon-name> (<tp:taxon-name><tp:taxon-name-part taxon-name-part-type="class">Arachnida</tp:taxon-name-part></tp:taxon-name>, <tp:taxon-name><tp:taxon-name-part taxon-name-part-type="order">Araneae</tp:taxon-name-part></tp:taxon-name>) in Asia and Madagascar, with the description of forty-three new species</article-title><source>Zookeys</source><day>27</day><month>10</month><year>2016</year><volume>2016</volume><issue>627</issue><fpage>1</fpage><lpage>168</lpage><pub-id pub-id-type="doi">10.3897/zookeys.627.8629</pub-id></mixed-citation></tp:treatment-meta><tp:nomenclature><tp:taxon-name>
            <tp:taxon-name-part taxon-name-part-type="genus">Hamus</tp:taxon-name-part>
            <tp:taxon-name-part taxon-name-part-type="species">mangunensis</tp:taxon-name-part>
            <object-id xmlns:xlink="http://www.w3.org/1999/xlink" content-type="zoobank" xlink:type="simple">http://zoobank.org/30B1833D-C6B3-4050-8106-84D2EEBB5F29</object-id>
          </tp:taxon-name><tp:taxon-status xmlns:xlink="http://www.w3.org/1999/xlink" xlink:type="simple">sp. n.</tp:taxon-status><xref ref-type="fig" rid="F5">Figs 5</xref><xref ref-type="fig" rid="F81">, 81</xref><!--PageBreak--><!--PageBreak--></tp:nomenclature><tp:treatment-sec sec-type="type material" id="SECID0E6SAI"><title>Type material.</title><p>Holotype ♂ (<named-content xmlns:xlink="http://www.w3.org/1999/xlink" content-type="dwc:institutional_code" xlink:type="simple">IZCAS</named-content>), CHINA: Yunnan Province, Xishuangbanna Dai Autonomous Prefecture, Menghai County, Mangun Village, Xishuangbanna Nature Reserve, secondary forest (<named-content xmlns:xlink="http://www.w3.org/1999/xlink" content-type="dwc:verbatimCoordinates" xlink:type="simple"><named-content content-type="geo-json" specific-use="{&#34;type&#34;:&#34;Point&#34;,&#34;coordinates&#34;:[100.395180,22.029530]}" id="NCID0ENTAI" xlink:type="simple">22.02953°N, 100.39518°E</named-content></named-content>), 1.I.2013, Q. Zhao &amp; Z. Chen leg.</p></tp:treatment-sec><tp:treatment-sec sec-type="etymology" id="SECID0ESTAI"><title>Etymology.</title><p>The specific name is derived from the type locality, Mangun Village; adjective.</p></tp:treatment-sec><tp:treatment-sec sec-type="diagnosis" id="SECID0EXTAI"><title>Diagnosis.</title><p>
            <italic><tp:taxon-name><tp:taxon-name-part taxon-name-part-type="genus">Hamus</tp:taxon-name-part> <tp:taxon-name-part taxon-name-part-type="species">mangunensis</tp:taxon-name-part></tp:taxon-name></italic> sp. n. is easily distinguished from the other <italic><tp:taxon-name><tp:taxon-name-part taxon-name-part-type="genus">Hamus</tp:taxon-name-part></tp:taxon-name></italic> species by a tiny dentiform distal process of the paracymbium (<abbrev xmlns:xlink="http://www.w3.org/1999/xlink" xlink:title="distal processes of the paracymbium" id="ABBRID0EOUAI" xlink:type="simple">Dp</abbrev>) (Fig. <xref ref-type="fig" rid="F5">5B, D</xref>), more developed in the other species, and by the wide terminal apophysis process I (<abbrev xmlns:xlink="http://www.w3.org/1999/xlink" xlink:title="terminal apophysis" id="ABBRID0EWUAI" xlink:type="simple">Ta</abbrev>-I) with a blunt tip (Fig. <xref ref-type="fig" rid="F5">5A, D</xref>) which is absent in <italic><tp:taxon-name><tp:taxon-name-part taxon-name-part-type="genus">Hamus</tp:taxon-name-part> <tp:taxon-name-part taxon-name-part-type="species">cornutus</tp:taxon-name-part></tp:taxon-name></italic> sp. n. (Fig. <xref ref-type="fig" rid="F1">1A, D</xref>), very short in <italic><tp:taxon-name><tp:taxon-name-part taxon-name-part-type="genus">Hamus</tp:taxon-name-part> <tp:taxon-name-part taxon-name-part-type="species">kangdingensis</tp:taxon-name-part></tp:taxon-name></italic> sp. n. (Fig. <xref ref-type="fig" rid="F3">3D, G</xref>) and narrower with a sharp point in <italic><tp:taxon-name><tp:taxon-name-part taxon-name-part-type="genus">Hamus</tp:taxon-name-part> <tp:taxon-name-part taxon-name-part-type="species">bowoensis</tp:taxon-name-part></tp:taxon-name></italic> (see <xref ref-type="bibr" rid="B1">Ballarin and Li 2015</xref>: 180, fig. 1B–D).</p></tp:treatment-sec><tp:treatment-sec sec-type="description" id="SECID0EIWAI"><title>Description.</title><p>Habitus cannot be properly described due to the very poor condition of the sample.</p><p>Male palp (Fig. <xref ref-type="fig" rid="F5">5A–D</xref>): paracymbium weakly sclerotized, dorsal apophysis laminar and translucent, ventral apophysis broad and earlobe-shaped, distal process very tiny, sclerotized (Fig. <xref ref-type="fig" rid="F5">5A–B, D</xref>). Terminal apophysis well-developed and strongly sclerotized, with two elongate processes (<abbrev xmlns:xlink="http://www.w3.org/1999/xlink" xlink:title="terminal apophysis" id="ABBRID0EXWAI" xlink:type="simple">Ta</abbrev>-I-II) forming together a C-like structure (Fig. <xref ref-type="fig" rid="F5">5A, C, D</xref>). Conductor with two processes near its base, <abbrev xmlns:xlink="http://www.w3.org/1999/xlink" xlink:title="processes of the conductor" id="ABBRID0E6WAI" xlink:type="simple">Cp</abbrev>-I short and flat, hook-like, <abbrev xmlns:xlink="http://www.w3.org/1999/xlink" xlink:title="processes of the conductor" id="ABBRID0EDXAI" xlink:type="simple">Cp</abbrev>-II elongate and laminar, forming a curved groove. (Fig. <xref ref-type="fig" rid="F5">5A, C</xref>).</p><p>Female. Unknown.</p></tp:treatment-sec><tp:treatment-sec sec-type="habitat" id="SECID0EMXAI"><title>Habitat.</title><p>Forest leaf litter.</p></tp:treatment-sec><tp:treatment-sec sec-type="distribution" id="SECID0ERXAI"><title>Distribution.</title><p>Known only from the type locality (Fig. <xref ref-type="fig" rid="F81">81</xref>).</p></tp:treatment-sec><tp:treatment-sec><!--Section generated to contain objects referenced in tp:taxon-treatment.--><fig id="F5" position="float" orientation="portrait"><label>Figure 5.</label><caption><p>
          <italic><tp:taxon-name><tp:taxon-name-part taxon-name-part-type="genus">Hamus</tp:taxon-name-part> <tp:taxon-name-part taxon-name-part-type="species">mangunensis</tp:taxon-name-part></tp:taxon-name></italic> sp. n., holotype (male). <bold>A</bold> Palp, ventral view <bold>B</bold> Ditto, dorsal view <bold>C</bold> Ditto, prolateral view <bold>D</bold> Ditto, retrolateral view. Scale bars: 0.10 mm.</p></caption><graphic xmlns:xlink="http://www.w3.org/1999/xlink" xlink:href="zookeys-627-001-g005.jpg" position="float" orientation="portrait" xlink:type="simple" id="oo_108188.jpg"/></fig><fig id="F81" position="float" orientation="portrait"><label>Figure 81.</label><caption><p>Distribution records of <italic><tp:taxon-name><tp:taxon-name-part taxon-name-part-type="genus">Hamus</tp:taxon-name-part></tp:taxon-name></italic>, <italic><tp:taxon-name><tp:taxon-name-part taxon-name-part-type="genus">Nescina</tp:taxon-name-part></tp:taxon-name></italic>, and <italic><tp:taxon-name><tp:taxon-name-part taxon-name-part-type="genus">Pseudonesticus</tp:taxon-name-part></tp:taxon-name></italic> spp. in China and Southeast Asia. <bold>1</bold> <italic><tp:taxon-name><tp:taxon-name-part taxon-name-part-type="genus">Hamus</tp:taxon-name-part> <tp:taxon-name-part taxon-name-part-type="species">cornutus</tp:taxon-name-part></tp:taxon-name></italic> sp. n. <bold>2</bold> <italic><tp:taxon-name><tp:taxon-name-part taxon-name-part-type="genus">Hamus</tp:taxon-name-part> <tp:taxon-name-part taxon-name-part-type="species">kangdingensis</tp:taxon-name-part></tp:taxon-name></italic> sp. n. <bold>3</bold> <italic><tp:taxon-name><tp:taxon-name-part taxon-name-part-type="genus">Hamus</tp:taxon-name-part> <tp:taxon-name-part taxon-name-part-type="species">luzon</tp:taxon-name-part></tp:taxon-name></italic> sp. n. <bold>4</bold> <italic><tp:taxon-name><tp:taxon-name-part taxon-name-part-type="genus">Hamus</tp:taxon-name-part> <tp:taxon-name-part taxon-name-part-type="species">mangunensis</tp:taxon-name-part></tp:taxon-name></italic> sp. n. <bold>5</bold> <italic><tp:taxon-name><tp:taxon-name-part taxon-name-part-type="genus">Nescina</tp:taxon-name-part> <tp:taxon-name-part taxon-name-part-type="species">kohi</tp:taxon-name-part></tp:taxon-name></italic> sp. n. <bold>6</bold> <italic><tp:taxon-name><tp:taxon-name-part taxon-name-part-type="genus">Pseudonesticus</tp:taxon-name-part> <tp:taxon-name-part taxon-name-part-type="species">dafangensis</tp:taxon-name-part></tp:taxon-name></italic> sp. n. <bold>7</bold> <italic><tp:taxon-name><tp:taxon-name-part taxon-name-part-type="genus">Pseudonesticus</tp:taxon-name-part> <tp:taxon-name-part taxon-name-part-type="species">miao</tp:taxon-name-part></tp:taxon-name></italic> sp. n. <bold>8</bold> <italic><tp:taxon-name><tp:taxon-name-part taxon-name-part-type="genus">Pseudonesticus</tp:taxon-name-part> <tp:taxon-name-part taxon-name-part-type="species">spinosus</tp:taxon-name-part></tp:taxon-name></italic> sp. n. <bold>9</bold> <italic><tp:taxon-name><tp:taxon-name-part taxon-name-part-type="genus">Pseudonesticus</tp:taxon-name-part> <tp:taxon-name-part taxon-name-part-type="species">wumengensis</tp:taxon-name-part></tp:taxon-name></italic> sp. n. <bold>10</bold> <italic><tp:taxon-name><tp:taxon-name-part taxon-name-part-type="genus">Pseudonesticus</tp:taxon-name-part> <tp:taxon-name-part taxon-name-part-type="species">ziyunensis</tp:taxon-name-part></tp:taxon-name></italic> sp. n.</p></caption><graphic xmlns:xlink="http://www.w3.org/1999/xlink" xlink:href="zookeys-627-001-g081.jpg" position="float" orientation="portrait" xlink:type="simple" id="oo_108273.jpg"/></fig><fig id="F1" position="float" orientation="portrait"><label>Figure 1.</label><caption><p>
          <italic><tp:taxon-name><tp:taxon-name-part taxon-name-part-type="genus">Hamus</tp:taxon-name-part> <tp:taxon-name-part taxon-name-part-type="species">cornutus</tp:taxon-name-part></tp:taxon-name></italic> sp. n., holotype (male). <bold>A</bold> Palp, ventral view <bold>B</bold> Ditto, dorsal view <bold>C</bold> Ditto, prolateral view <bold>D</bold> Ditto, retrolateral view. Scale bars: 0.10 mm.</p></caption><graphic xmlns:xlink="http://www.w3.org/1999/xlink" xlink:href="zookeys-627-001-g001.jpg" position="float" orientation="portrait" xlink:type="simple" id="oo_108182.jpg"/></fig><fig id="F3" position="float" orientation="portrait"><label>Figure 3.</label><caption><p>
          <italic><tp:taxon-name><tp:taxon-name-part taxon-name-part-type="genus">Hamus</tp:taxon-name-part> <tp:taxon-name-part taxon-name-part-type="species">kangdingensis</tp:taxon-name-part></tp:taxon-name></italic> sp. n., holotype (male). <bold>A</bold> Habitus, dorsal view <bold>B</bold> Ditto, ventral view <bold>C</bold> Ditto, lateral view <bold>D</bold> Palp, ventral view <bold>E</bold> Ditto, dorsal view <bold>F</bold> Ditto, prolateral view <bold>G</bold> Ditto, retrolateral view <bold>H</bold> Paracymbium, ventral view. Scale bars: <bold>A–C</bold> = 0.50 mm; <bold>D–H</bold> = 0.10 mm.</p></caption><graphic xmlns:xlink="http://www.w3.org/1999/xlink" xlink:href="zookeys-627-001-g003.jpg" position="float" orientation="portrait" xlink:type="simple" id="oo_108186.jpg"/></fig></tp:treatment-sec><ref-list><ref id="B1"><mixed-citation xmlns:xlink="http://www.w3.org/1999/xlink" xlink:type="simple">
          <person-group><name name-style="western"><surname>Ballarin</surname><given-names>F</given-names></name><name name-style="western"><surname>Li</surname><given-names>S</given-names></name></person-group> (<year>2015</year>) <article-title>Three new genera of the family <tp:taxon-name><tp:taxon-name-part taxon-name-part-type="family">Nesticidae</tp:taxon-name-part></tp:taxon-name> (<tp:taxon-name><tp:taxon-name-part taxon-name-part-type="class">Arachnida</tp:taxon-name-part></tp:taxon-name>: <tp:taxon-name><tp:taxon-name-part taxon-name-part-type="order">Araneae</tp:taxon-name-part></tp:taxon-name>) from Tibet and Yunnan, China.</article-title> <source>Zoological Systematics</source> <volume>40</volume>(<issue>2</issue>): <fpage>179</fpage>–<lpage>190</lpage>.</mixed-citation></ref></ref-list></tp:taxon-treatment>
