# Supplementary material for: A survey of the spider family Nesticidae (Arachnida, Araneae) in Asia and Madagascar, with the description of forty-three new species
Source: Zookeys. 2016 Oct 27;(627):1–168. doi: 10.3897/zookeys.627.8629 (PMC5118560; doi:10.3897/zookeys.627.8629)
Supplement: XML Treatment for Nescina [file zookeys.627.8629-treatment7.xml]

<!DOCTYPE tp:taxon-treatment
  PUBLIC "-//TaxonX//DTD Taxonomic Treatment Publishing DTD v0 20100105//EN" "tax-treatment-NSO.dtd">
<tp:taxon-treatment xmlns:tp="http://www.plazi.org/taxpub"><tp:treatment-meta><kwd-group><label>Taxon classification</label><kwd><named-content content-type="kingdom">Animalia</named-content></kwd><kwd><named-content content-type="order">Araneae</named-content></kwd><kwd><named-content content-type="family">Nesticidae</named-content></kwd></kwd-group><mixed-citation publication-type="journal"><person-group><name><surname>Lin</surname><given-names>Yucheng</given-names></name><name><surname>Ballarin</surname><given-names>Francesco</given-names></name><name><surname>Li</surname><given-names>Shuqiang</given-names></name></person-group><article-title>A survey of the spider family <tp:taxon-name><tp:taxon-name-part taxon-name-part-type="family">Nesticidae</tp:taxon-name-part></tp:taxon-name> (<tp:taxon-name><tp:taxon-name-part taxon-name-part-type="class">Arachnida</tp:taxon-name-part></tp:taxon-name>, <tp:taxon-name><tp:taxon-name-part taxon-name-part-type="order">Araneae</tp:taxon-name-part></tp:taxon-name>) in Asia and Madagascar, with the description of forty-three new species</article-title><source>Zookeys</source><day>27</day><month>10</month><year>2016</year><volume>2016</volume><issue>627</issue><fpage>1</fpage><lpage>168</lpage><pub-id pub-id-type="doi">10.3897/zookeys.627.8629</pub-id></mixed-citation></tp:treatment-meta><tp:nomenclature><label>Genus</label><tp:taxon-name>
            <tp:taxon-name-part taxon-name-part-type="genus">Nescina</tp:taxon-name-part>
          </tp:taxon-name><tp:taxon-authority>Ballarin &amp; Li, 2015</tp:taxon-authority><tp:nomenclature-citation-list><tp:nomenclature-citation><tp:taxon-name>
                <tp:taxon-name-part taxon-name-part-type="genus">Nescina</tp:taxon-name-part>
              </tp:taxon-name><comment>Ballarin &amp; Li, 2015: 183.</comment></tp:nomenclature-citation></tp:nomenclature-citation-list></tp:nomenclature><tp:treatment-sec sec-type="type species" id="SECID0EBZAI"><title>Type species.</title><p>
            <italic><tp:taxon-name><tp:taxon-name-part taxon-name-part-type="genus">Nescina</tp:taxon-name-part> <tp:taxon-name-part taxon-name-part-type="species">minuta</tp:taxon-name-part></tp:taxon-name></italic> Ballarin &amp; Li, 2015 from Yunnan, China.</p></tp:treatment-sec><tp:treatment-sec sec-type="diagnosis" id="SECID0ERZAI"><title>Diagnosis.</title><p>Males of <italic><tp:taxon-name><tp:taxon-name-part taxon-name-part-type="genus">Nescina</tp:taxon-name-part></tp:taxon-name></italic> are distinguished from those of the other genera of <tp:taxon-name><tp:taxon-name-part taxon-name-part-type="family">Nesticidae</tp:taxon-name-part></tp:taxon-name> with the exception of <italic><tp:taxon-name><tp:taxon-name-part taxon-name-part-type="genus">Hamus</tp:taxon-name-part></tp:taxon-name></italic> and <italic><tp:taxon-name><tp:taxon-name-part taxon-name-part-type="genus">Wraios</tp:taxon-name-part></tp:taxon-name></italic> by a short and very simple paracymbium having only a lobed ventral apophysis (<abbrev xmlns:xlink="http://www.w3.org/1999/xlink" xlink:title="ventral apophysis of the paracymbium (I-III)" id="ABBRID0ER1AI" xlink:type="simple">Va</abbrev>) and a sclerotized, hook-shaped distal process (<abbrev xmlns:xlink="http://www.w3.org/1999/xlink" xlink:title="distal processes of the paracymbium" id="ABBRID0EV1AI" xlink:type="simple">Dp</abbrev>), by the almost round, ventrally flat bulb and by the elongate, laminar conductor (C) with only one small process (<abbrev xmlns:xlink="http://www.w3.org/1999/xlink" xlink:title="processes of the conductor" id="ABBRID0EZ1AI" xlink:type="simple">Cp</abbrev>-I). Males of <italic><tp:taxon-name><tp:taxon-name-part taxon-name-part-type="genus">Nescina</tp:taxon-name-part></tp:taxon-name></italic> can be separated from those of <italic><tp:taxon-name><tp:taxon-name-part taxon-name-part-type="genus">Hamus</tp:taxon-name-part></tp:taxon-name></italic> by the smaller terminal apophysis II (<abbrev xmlns:xlink="http://www.w3.org/1999/xlink" xlink:title="terminal apophysis" id="ABBRID0EL2AI" xlink:type="simple">Ta</abbrev>-II) and the reduced, laminar process I of the conductor (<abbrev xmlns:xlink="http://www.w3.org/1999/xlink" xlink:title="processes of the conductor" id="ABBRID0EP2AI" xlink:type="simple">Cp</abbrev>-I), and from those of <italic><tp:taxon-name><tp:taxon-name-part taxon-name-part-type="genus">Wraios</tp:taxon-name-part></tp:taxon-name></italic> by the shape of embolus. Diagnostic <!--PageBreak--><!--PageBreak-->characters for the females are the long and twisted fertilization ducts (<abbrev xmlns:xlink="http://www.w3.org/1999/xlink" xlink:title="fertilization duct" id="ABBRID0E42AI" xlink:type="simple">Fd</abbrev>) which have no similarities in the other genera. Furthermore <italic><tp:taxon-name><tp:taxon-name-part taxon-name-part-type="genus">Nescina</tp:taxon-name-part></tp:taxon-name></italic> is easily distinguished by the remarkably small size of the adults (total length less than 1.60) and the protruding cephalic area clearly separated from the thoracic area by a distinct cervical groove.</p></tp:treatment-sec><tp:treatment-sec sec-type="description" id="SECID0EI3AI"><title>Description.</title><p>Total length: 1.30–1.56 (male), 1.44–1.57 (female). Carapace ovate, pale yellow. Cephalic area strongly elevated and clearly differentiated from the rest of the carapace. Eyes <abbrev xmlns:xlink="http://www.w3.org/1999/xlink" xlink:title="anterior lateral eye" id="ABBRID0EO3AI" xlink:type="simple">ALE</abbrev>=<abbrev xmlns:xlink="http://www.w3.org/1999/xlink" xlink:title="posterior lateral eye" id="ABBRID0ES3AI" xlink:type="simple">PLE</abbrev>&gt;<abbrev xmlns:xlink="http://www.w3.org/1999/xlink" xlink:title="posterior median eye" id="ABBRID0EW3AI" xlink:type="simple">PME</abbrev>&gt;<abbrev xmlns:xlink="http://www.w3.org/1999/xlink" xlink:title="anterior median eye" id="ABBRID0E13AI" xlink:type="simple">AME</abbrev>, <abbrev xmlns:xlink="http://www.w3.org/1999/xlink" xlink:title="anterior eye row" id="ABBRID0E53AI" xlink:type="simple">AER</abbrev> and <abbrev xmlns:xlink="http://www.w3.org/1999/xlink" xlink:title="posterior eye row" id="ABBRID0EC4AI" xlink:type="simple">PER</abbrev> procurved, <abbrev xmlns:xlink="http://www.w3.org/1999/xlink" xlink:title="median ocular area" id="ABBRID0EG4AI" xlink:type="simple">MOA</abbrev> square. Cervical groove and fovea indistinct. Chelicera with six promarginal teeth and two retromarginal tiny denticles on the fang furrow. Sternum yellowish, heart-shaped. Opisthosoma yellowish, usually with four darker marks more or less visible. Spinnerets and colulus pale yellow.</p><p>Male palp: tibia short, as long as wide, with two retrodorsal trichobothria and several long setae. Cymbium almost round with long setae and long furrow on the retrolateral margin. Paracymbium simple, with a wide, lobed ventral apophysis and a hook-like distal process bent ventrally. Bulb ventrally flat. Terminal apophysis small and flat with two processes, <abbrev xmlns:xlink="http://www.w3.org/1999/xlink" xlink:title="terminal apophysis" id="ABBRID0EM4AI" xlink:type="simple">Ta</abbrev>-I laminar, <abbrev xmlns:xlink="http://www.w3.org/1999/xlink" xlink:title="terminal apophysis" id="ABBRID0EQ4AI" xlink:type="simple">Ta</abbrev>-II spur-like. Tegular apophysis missing. Conductor laminar and long, starting from the anterior margin of the tegulum and following the embolus on the prolateral side with a counterclockwise course. One laminar process (<abbrev xmlns:xlink="http://www.w3.org/1999/xlink" xlink:title="processes of the conductor" id="ABBRID0EU4AI" xlink:type="simple">Cp</abbrev>-I) at the subapical margin. Embolus filamentous starting from the retrolateral side of the bulb and continuing bordering the tegulum with a semicircular clockwise course.</p><p>Epigyne: wide, copulatory openings located near the epigynal posterior margin. Spermathecae and fertilization ducts can be observed through the transparent tegument. Spermathecae wide and globular, fertilization ducts long and twisted, laterally oriented. Copulatory ducts short.</p></tp:treatment-sec><tp:treatment-sec sec-type="Composition" id="SECID0EZ4AI"><title>Composition.</title><p>
            <italic><tp:taxon-name><tp:taxon-name-part taxon-name-part-type="genus">Nescina</tp:taxon-name-part> <tp:taxon-name-part taxon-name-part-type="species">minuta</tp:taxon-name-part></tp:taxon-name></italic> Ballarin &amp; Li, 2015 and <italic><tp:taxon-name><tp:taxon-name-part taxon-name-part-type="genus">Nescina</tp:taxon-name-part> <tp:taxon-name-part taxon-name-part-type="species">kohi</tp:taxon-name-part></tp:taxon-name></italic> sp. n.</p></tp:treatment-sec><tp:treatment-sec sec-type="distribution" id="SECID0ET5AI"><title>Distribution.</title><p>China (Yunnan), Singapore (Fig. <xref ref-type="fig" rid="F81">81</xref>).</p></tp:treatment-sec><tp:treatment-sec><!--Section generated to contain objects referenced in tp:taxon-treatment.--><fig id="F81" position="float" orientation="portrait"><label>Figure 81.</label><caption><p>Distribution records of <italic><tp:taxon-name><tp:taxon-name-part taxon-name-part-type="genus">Hamus</tp:taxon-name-part></tp:taxon-name></italic>, <italic><tp:taxon-name><tp:taxon-name-part taxon-name-part-type="genus">Nescina</tp:taxon-name-part></tp:taxon-name></italic>, and <italic><tp:taxon-name><tp:taxon-name-part taxon-name-part-type="genus">Pseudonesticus</tp:taxon-name-part></tp:taxon-name></italic> spp. in China and Southeast Asia. <bold>1</bold> <italic><tp:taxon-name><tp:taxon-name-part taxon-name-part-type="genus">Hamus</tp:taxon-name-part> <tp:taxon-name-part taxon-name-part-type="species">cornutus</tp:taxon-name-part></tp:taxon-name></italic> sp. n. <bold>2</bold> <italic><tp:taxon-name><tp:taxon-name-part taxon-name-part-type="genus">Hamus</tp:taxon-name-part> <tp:taxon-name-part taxon-name-part-type="species">kangdingensis</tp:taxon-name-part></tp:taxon-name></italic> sp. n. <bold>3</bold> <italic><tp:taxon-name><tp:taxon-name-part taxon-name-part-type="genus">Hamus</tp:taxon-name-part> <tp:taxon-name-part taxon-name-part-type="species">luzon</tp:taxon-name-part></tp:taxon-name></italic> sp. n. <bold>4</bold> <italic><tp:taxon-name><tp:taxon-name-part taxon-name-part-type="genus">Hamus</tp:taxon-name-part> <tp:taxon-name-part taxon-name-part-type="species">mangunensis</tp:taxon-name-part></tp:taxon-name></italic> sp. n. <bold>5</bold> <italic><tp:taxon-name><tp:taxon-name-part taxon-name-part-type="genus">Nescina</tp:taxon-name-part> <tp:taxon-name-part taxon-name-part-type="species">kohi</tp:taxon-name-part></tp:taxon-name></italic> sp. n. <bold>6</bold> <italic><tp:taxon-name><tp:taxon-name-part taxon-name-part-type="genus">Pseudonesticus</tp:taxon-name-part> <tp:taxon-name-part taxon-name-part-type="species">dafangensis</tp:taxon-name-part></tp:taxon-name></italic> sp. n. <bold>7</bold> <italic><tp:taxon-name><tp:taxon-name-part taxon-name-part-type="genus">Pseudonesticus</tp:taxon-name-part> <tp:taxon-name-part taxon-name-part-type="species">miao</tp:taxon-name-part></tp:taxon-name></italic> sp. n. <bold>8</bold> <italic><tp:taxon-name><tp:taxon-name-part taxon-name-part-type="genus">Pseudonesticus</tp:taxon-name-part> <tp:taxon-name-part taxon-name-part-type="species">spinosus</tp:taxon-name-part></tp:taxon-name></italic> sp. n. <bold>9</bold> <italic><tp:taxon-name><tp:taxon-name-part taxon-name-part-type="genus">Pseudonesticus</tp:taxon-name-part> <tp:taxon-name-part taxon-name-part-type="species">wumengensis</tp:taxon-name-part></tp:taxon-name></italic> sp. n. <bold>10</bold> <italic><tp:taxon-name><tp:taxon-name-part taxon-name-part-type="genus">Pseudonesticus</tp:taxon-name-part> <tp:taxon-name-part taxon-name-part-type="species">ziyunensis</tp:taxon-name-part></tp:taxon-name></italic> sp. n.</p></caption><graphic xmlns:xlink="http://www.w3.org/1999/xlink" xlink:href="zookeys-627-001-g081.jpg" position="float" orientation="portrait" xlink:type="simple" id="oo_108273.jpg"/></fig></tp:treatment-sec></tp:taxon-treatment>
