# Supplementary material for: A survey of the spider family Nesticidae (Arachnida, Araneae) in Asia and Madagascar, with the description of forty-three new species
Source: Zookeys. 2016 Oct 27;(627):1–168. doi: 10.3897/zookeys.627.8629 (PMC5118560; doi:10.3897/zookeys.627.8629)
Supplement: XML Treatment for Nesticella [file zookeys.627.8629-treatment10.xml]

<!DOCTYPE tp:taxon-treatment
  PUBLIC "-//TaxonX//DTD Taxonomic Treatment Publishing DTD v0 20100105//EN" "tax-treatment-NSO.dtd">
<tp:taxon-treatment xmlns:tp="http://www.plazi.org/taxpub"><tp:treatment-meta><kwd-group><label>Taxon classification</label><kwd><named-content content-type="kingdom">Animalia</named-content></kwd><kwd><named-content content-type="order">Araneae</named-content></kwd><kwd><named-content content-type="family">Nesticidae</named-content></kwd></kwd-group><mixed-citation publication-type="journal"><person-group><name><surname>Lin</surname><given-names>Yucheng</given-names></name><name><surname>Ballarin</surname><given-names>Francesco</given-names></name><name><surname>Li</surname><given-names>Shuqiang</given-names></name></person-group><article-title>A survey of the spider family <tp:taxon-name><tp:taxon-name-part taxon-name-part-type="family">Nesticidae</tp:taxon-name-part></tp:taxon-name> (<tp:taxon-name><tp:taxon-name-part taxon-name-part-type="class">Arachnida</tp:taxon-name-part></tp:taxon-name>, <tp:taxon-name><tp:taxon-name-part taxon-name-part-type="order">Araneae</tp:taxon-name-part></tp:taxon-name>) in Asia and Madagascar, with the description of forty-three new species</article-title><source>Zookeys</source><day>27</day><month>10</month><year>2016</year><volume>2016</volume><issue>627</issue><fpage>1</fpage><lpage>168</lpage><pub-id pub-id-type="doi">10.3897/zookeys.627.8629</pub-id></mixed-citation></tp:treatment-meta><tp:nomenclature><label>Genus</label><tp:taxon-name>
            <tp:taxon-name-part taxon-name-part-type="genus">Nesticella</tp:taxon-name-part>
          </tp:taxon-name><tp:taxon-authority>Lehtinen &amp; Saaristo, 1980</tp:taxon-authority><tp:nomenclature-citation-list><tp:nomenclature-citation><tp:taxon-name>
                <tp:taxon-name-part taxon-name-part-type="genus">Nesticella</tp:taxon-name-part>
              </tp:taxon-name><comment>Lehtinen &amp; Saaristo, 1980: 55; <xref ref-type="bibr" rid="B32">Wunderlich 1986</xref>: 93; <xref ref-type="bibr" rid="B7">Gray 1989</xref>: 88; <xref ref-type="bibr" rid="B18">Marusik and Guseinov 2003</xref>: 37.</comment></tp:nomenclature-citation></tp:nomenclature-citation-list></tp:nomenclature><tp:treatment-sec sec-type="type species" id="SECID0E1QBI"><title>Type species.</title><p>
            <italic><tp:taxon-name><tp:taxon-name-part taxon-name-part-type="genus">Nesticus</tp:taxon-name-part> <tp:taxon-name-part taxon-name-part-type="species">nepalensis</tp:taxon-name-part></tp:taxon-name></italic> Hubert, 1973 from Nepal.</p></tp:treatment-sec><tp:treatment-sec sec-type="diagnosis" id="SECID0EKRBI"><title>Diagnosis.</title><p>
            <italic><tp:taxon-name><tp:taxon-name-part taxon-name-part-type="genus">Nesticella</tp:taxon-name-part></tp:taxon-name></italic> belongs to the tribe <tp:taxon-name><tp:taxon-name-part taxon-name-part-type="tribe">Nesticellini</tp:taxon-name-part></tp:taxon-name> <italic>sensu</italic> Lehtinen &amp; Saaristo (1980). The characters are rather variable within the different species-groups of <italic><tp:taxon-name><tp:taxon-name-part taxon-name-part-type="genus">Nesticella</tp:taxon-name-part></tp:taxon-name></italic>, however males can be recognized by the presence of a complex paracymbium usually lacking any dorsal apophysis (a few species with only one), with a simple or bifurcate distal process and one or two ventral processes. By contrast, males of the other small-sized nesticid genera distributed in the Old World (<italic><tp:taxon-name><tp:taxon-name-part taxon-name-part-type="genus">Hamus</tp:taxon-name-part></tp:taxon-name></italic>, <italic><tp:taxon-name><tp:taxon-name-part taxon-name-part-type="genus">Nescina</tp:taxon-name-part></tp:taxon-name></italic>, <italic><tp:taxon-name><tp:taxon-name-part taxon-name-part-type="genus">Wraios</tp:taxon-name-part></tp:taxon-name></italic>) have a shorter and more compact paracymbium. The uncoiled embolus instead of a long and coiled embolus, easily separate <italic><tp:taxon-name><tp:taxon-name-part taxon-name-part-type="genus">Nesticella</tp:taxon-name-part></tp:taxon-name></italic> from the small <italic><tp:taxon-name><tp:taxon-name-part taxon-name-part-type="genus">Pseudonesticus</tp:taxon-name-part></tp:taxon-name></italic> species. Females of <italic><tp:taxon-name><tp:taxon-name-part taxon-name-part-type="genus">Nesticella</tp:taxon-name-part></tp:taxon-name></italic> are recognized by the short, rectangular or lobed and often protruding scape and by the general shape of the copulatory ducts with thick, compact copulatory ducts lacking deep convolutions and located just below the coiled, thin fertilization ducts. The above-mentioned characters are not similar to any other genus of <tp:taxon-name><tp:taxon-name-part taxon-name-part-type="family">Nesticidae</tp:taxon-name-part></tp:taxon-name>.</p></tp:treatment-sec><tp:treatment-sec sec-type="description" id="SECID0EUTBI"><title>Description.</title><p>Total length: 1.60–2.94 (male), 2.00–3.36 (female). Carapace almost round in males, ovate in females, yellow or pale yellowish, only rarely dark. Cephalic area slightly elevated with sparse setae. Eight eyes in two rows with exceptions in cave-adapted species, <abbrev xmlns:xlink="http://www.w3.org/1999/xlink" xlink:title="anterior lateral eye" id="ABBRID0E1TBI" xlink:type="simple">ALE</abbrev>&gt;<abbrev xmlns:xlink="http://www.w3.org/1999/xlink" xlink:title="posterior lateral eye" id="ABBRID0E5TBI" xlink:type="simple">PLE</abbrev>=<abbrev xmlns:xlink="http://www.w3.org/1999/xlink" xlink:title="posterior median eye" id="ABBRID0ECUBI" xlink:type="simple">PME</abbrev>&gt;<abbrev xmlns:xlink="http://www.w3.org/1999/xlink" xlink:title="anterior median eye" id="ABBRID0EGUBI" xlink:type="simple">AME</abbrev>. <abbrev xmlns:xlink="http://www.w3.org/1999/xlink" xlink:title="anterior eye row" id="ABBRID0EKUBI" xlink:type="simple">AER</abbrev> slightly procurved, <abbrev xmlns:xlink="http://www.w3.org/1999/xlink" xlink:title="posterior eye row" id="ABBRID0EOUBI" xlink:type="simple">PER</abbrev> straight <abbrev xmlns:xlink="http://www.w3.org/1999/xlink" xlink:title="median ocular area" id="ABBRID0ESUBI" xlink:type="simple">MOA</abbrev> trapezoidal, narrower in the front. In troglobitic species (e.g. <italic><tp:taxon-name><tp:taxon-name-part taxon-name-part-type="genus">Nesticella</tp:taxon-name-part> <tp:taxon-name-part taxon-name-part-type="species">caeca</tp:taxon-name-part></tp:taxon-name></italic> sp. n., <italic><tp:taxon-name><tp:taxon-name-part taxon-name-part-type="genus">Nesticella</tp:taxon-name-part> <tp:taxon-name-part taxon-name-part-type="species">gazuida</tp:taxon-name-part></tp:taxon-name></italic> sp. n.) eyes strongly reduced with <abbrev xmlns:xlink="http://www.w3.org/1999/xlink" xlink:title="anterior median eye" id="ABBRID0EKVBI" xlink:type="simple">AME</abbrev> sometimes absent. Cervical groove and fovea usually distinct, sometimes indistinct. Chelicera with three promarginal teeth and multiple retromarginal tiny denticles. Opisthosoma with long setae usually with a yellowish or greyish background and pairs of dark spots partially merged each other on the dorsal side, in some species uniformly black or greyish. Colors and marks can be more or less visible and sometimes reduced to being faint.</p><p>Male palp: tibia short and swollen, wider than long, with three retrodorsal trichobothria and sparse long setae. Cymbium with dense and thick long setae dorsal-distally. Paracymbium compact with a stocky, laminar or bifurcate distal process and a ventral apophysis with one or two processes of different length. Dorsal apophysis absent in some species. Terminal apophysis blunt, crest-like or elongate and pointed. Tegular apophysis usually well-developed, missing in <italic><tp:taxon-name><tp:taxon-name-part taxon-name-part-type="species">mogera</tp:taxon-name-part></tp:taxon-name></italic> and <italic><tp:taxon-name><tp:taxon-name-part taxon-name-part-type="species">quelpartensis</tp:taxon-name-part></tp:taxon-name></italic>-groups. Tegulum with a small additional tegular apophysis (<abbrev xmlns:xlink="http://www.w3.org/1999/xlink" xlink:title="tegular apophysis" id="ABBRID0EEWBI" xlink:type="simple">Tg</abbrev>-II) in the species belonging to the <italic><tp:taxon-name><tp:taxon-name-part taxon-name-part-type="species">nepalensis</tp:taxon-name-part></tp:taxon-name></italic>-group. Conductor long and curved, basally wide, gradually narrower near the tip, sometimes distally twisted and always with a sclerotized, short beak-shaped process. Embolus long and filamentous, starting from the retroventral margin of the tegulum and coiling with a half loop until reaching the apex of the conductor.</p><p>Epigyne: weakly sclerotized showing the internal structures. Scape lobed or squared, sometimes strongly reduced, sometimes well-developed. Copulatory openings at the <!--PageBreak-->lateral corners of the scape, under the scape in the <italic><tp:taxon-name><tp:taxon-name-part taxon-name-part-type="species">phami</tp:taxon-name-part></tp:taxon-name></italic>-group. Spermathecae ovoid or almost round, usually small. Fertilization ducts long and thin reaching the spermathecae with one to five coils. Copulatory ducts short and thick, ventrally oriented, sometimes bent in the middle and directed laterally.</p></tp:treatment-sec><tp:treatment-sec sec-type="distribution" id="SECID0EAXBI"><title>Distribution.</title><p>Mostly Pantropical (Brazil; Central and East Africa; East, South and Southeast Asia; Indochina; Melanesia) with few species occurring in the Russian Far East. <italic><tp:taxon-name><tp:taxon-name-part taxon-name-part-type="genus">Nesticella</tp:taxon-name-part> <tp:taxon-name-part taxon-name-part-type="species">mogera</tp:taxon-name-part></tp:taxon-name></italic> is also found in Azerbaijan, Fiji, Hawaii and Europe, probably introduced by human activities.</p></tp:treatment-sec><tp:treatment-sec sec-type="remarks" id="SECID0EQXBI"><title>Remarks.</title><p>Although the morphological characters of <italic><tp:taxon-name><tp:taxon-name-part taxon-name-part-type="genus">Nesticella</tp:taxon-name-part></tp:taxon-name></italic> species may support the hypothesis of two possible distinct genera as claimed by <xref ref-type="bibr" rid="B14">Lehtinen and Saaristo (1980)</xref> and <xref ref-type="bibr" rid="B18">Marusik and Guseinov (2003)</xref>, the variability within this group is wide, and a further analyses that incorporate molecular data are required to solve the question. Therefore, we prefer to follow the current classification as given in the <xref ref-type="bibr" rid="B31">World Spider Catalog (2016)</xref> with all the species included in a single genus corresponding to the tribe <tp:taxon-name><tp:taxon-name-part taxon-name-part-type="tribe">Nesticellini</tp:taxon-name-part></tp:taxon-name> <italic>sensu</italic> Lehtinen &amp; Saaristo (1980). We propose five species-groups (<italic><tp:taxon-name><tp:taxon-name-part taxon-name-part-type="species">brevipes</tp:taxon-name-part></tp:taxon-name></italic>, <italic><tp:taxon-name><tp:taxon-name-part taxon-name-part-type="species">mogera</tp:taxon-name-part></tp:taxon-name></italic>, <italic><tp:taxon-name><tp:taxon-name-part taxon-name-part-type="species">nepalensis</tp:taxon-name-part></tp:taxon-name></italic>, <italic><tp:taxon-name><tp:taxon-name-part taxon-name-part-type="species">phami</tp:taxon-name-part></tp:taxon-name></italic> and <italic><tp:taxon-name><tp:taxon-name-part taxon-name-part-type="species">quelpartensis</tp:taxon-name-part></tp:taxon-name></italic>-groups) based on male palpal and epigynal morphology and preliminary results of our molecular analysis of the entire <tp:taxon-name><tp:taxon-name-part taxon-name-part-type="family">Nesticidae</tp:taxon-name-part></tp:taxon-name>. Two species-groups already established by <xref ref-type="bibr" rid="B14">Lehtinen and Saaristo (1980)</xref> (<italic><tp:taxon-name><tp:taxon-name-part taxon-name-part-type="species">brevipes</tp:taxon-name-part></tp:taxon-name></italic>-group and <italic><tp:taxon-name><tp:taxon-name-part taxon-name-part-type="species">mogera</tp:taxon-name-part></tp:taxon-name></italic>-group) are followed while the <italic><tp:taxon-name><tp:taxon-name-part taxon-name-part-type="species">nepalensis</tp:taxon-name-part></tp:taxon-name></italic>-group coincides with the genus <italic><tp:taxon-name><tp:taxon-name-part taxon-name-part-type="genus">Nesticella</tp:taxon-name-part></tp:taxon-name></italic> <italic>sensu</italic> Lehtinen &amp; Saaristo (1980). Two more new groups (<italic><tp:taxon-name><tp:taxon-name-part taxon-name-part-type="species">phami</tp:taxon-name-part></tp:taxon-name></italic>-groups and <italic><tp:taxon-name><tp:taxon-name-part taxon-name-part-type="species">quelpartensis</tp:taxon-name-part></tp:taxon-name></italic>-group) are here established.</p></tp:treatment-sec><tp:treatment-sec sec-type="Incertae sedis" id="SECID0EG3BI"><title>Incertae sedis.</title><p>Two recently-described species from Laos and Myanmar, <italic><tp:taxon-name><tp:taxon-name-part taxon-name-part-type="genus">Nesticella</tp:taxon-name-part> <tp:taxon-name-part taxon-name-part-type="species">foelixi</tp:taxon-name-part></tp:taxon-name></italic> Grall &amp; Jäger, 2016 and <italic><tp:taxon-name><tp:taxon-name-part taxon-name-part-type="genus">Nesticella</tp:taxon-name-part> <tp:taxon-name-part taxon-name-part-type="species">michaliki</tp:taxon-name-part></tp:taxon-name></italic> Grall &amp; Jäger, 2016, show peculiar palpal and epigynal characters which don’t allow their clear placement into any <italic><tp:taxon-name><tp:taxon-name-part taxon-name-part-type="genus">Nesticella</tp:taxon-name-part></tp:taxon-name></italic> species-group in this paper. Some characters, such as shape of the scape, the wide spermathecae and the flat distal process of the paracymbium, are shared with <italic><tp:taxon-name><tp:taxon-name-part taxon-name-part-type="species">phami</tp:taxon-name-part></tp:taxon-name></italic>-group species; however the thick embolus, the general shape of the process of the conductor, the terminal apophysis and the paracymbium are not shared with this species group. It is possible that these new species represent separate monospecific species-groups. Nevertheless, in absence of further data, these species are temporarily considered as <italic>incertae sedis</italic> until further analyses have been conducted.</p></tp:treatment-sec><ref-list><ref id="B32"><mixed-citation xmlns:xlink="http://www.w3.org/1999/xlink" xlink:type="simple">
          <person-group><name name-style="western"><surname>Wunderlich</surname><given-names>J</given-names></name></person-group> (<year>1986</year>) <source>Spinnenfauna Gestern und Heute: Fossile Spinnen in Bernstein und ihre Heute Lebenden Verwandten.</source> <publisher-name>Quelle &amp; Meyer</publisher-name>, <publisher-loc>Wiesbaden</publisher-loc>, <size units="page">283 pp</size>.</mixed-citation></ref><ref id="B7"><mixed-citation xmlns:xlink="http://www.w3.org/1999/xlink" xlink:type="simple">
          <person-group><name name-style="western"><surname>Gray</surname><given-names>MR</given-names></name></person-group> (<year>1989</year>) <article-title>Cavernicolous spiders (Arancae) from Undara, Queensland and Cape Range, Western Australia.</article-title> <source>Helictite</source> <volume>27</volume>: <fpage>87</fpage>–<lpage>89</lpage>.</mixed-citation></ref><ref id="B18"><mixed-citation xmlns:xlink="http://www.w3.org/1999/xlink" xlink:type="simple">
          <person-group><name name-style="western"><surname>Marusik</surname><given-names>YM</given-names></name><name name-style="western"><surname>Guseinov</surname><given-names>EF</given-names></name></person-group> (<year>2003</year>) <article-title>Spiders (Arachnia: <tp:taxon-name><tp:taxon-name-part taxon-name-part-type="order">Aranei</tp:taxon-name-part></tp:taxon-name>) of Azerbaijan. 1. New family and genus records.</article-title> <source><tp:taxon-name><tp:taxon-name-part taxon-name-part-type="phylum">Arthropoda</tp:taxon-name-part></tp:taxon-name> Selecta</source> <volume>12</volume>(<issue>1</issue>): <fpage>29</fpage>–<lpage>46</lpage>.</mixed-citation></ref><ref id="B14"><mixed-citation xmlns:xlink="http://www.w3.org/1999/xlink" xlink:type="simple">
          <person-group><name name-style="western"><surname>Lehtinen</surname><given-names>PT</given-names></name><name name-style="western"><surname>Saaristo</surname><given-names>MI</given-names></name></person-group> (<year>1980</year>) <article-title>Spiders of the Oriental-Australian region. II. <tp:taxon-name><tp:taxon-name-part taxon-name-part-type="family">Nesticidae</tp:taxon-name-part></tp:taxon-name>.</article-title> <source>Annales Zoologici Fennici</source> <volume>17</volume>: <fpage>47</fpage>–<lpage>66</lpage>.</mixed-citation></ref><ref id="B31"><mixed-citation xmlns:xlink="http://www.w3.org/1999/xlink" xlink:type="simple">
          <institution xlink:type="simple">World Spider Catalog</institution> (<year>2016</year>) <source>World Spider Catalog</source>. <publisher-name>Natural History Museum Bern</publisher-name>. <ext-link xlink:type="simple" ext-link-type="uri" xlink:href="http://wsc.nmbe.ch">http://wsc.nmbe.ch</ext-link> <comment>version 17.0</comment> [<date-in-citation content-type="access-date">accessed 26 April, 2016</date-in-citation>]</mixed-citation></ref></ref-list></tp:taxon-treatment>
