# Supplementary material for: A survey of the spider family Nesticidae (Arachnida, Araneae) in Asia and Madagascar, with the description of forty-three new species
Source: Zookeys. 2016 Oct 27;(627):1–168. doi: 10.3897/zookeys.627.8629 (PMC5118560; doi:10.3897/zookeys.627.8629)
Supplement: XML Treatment for Nesticella qiaoqiensis [file zookeys.627.8629-treatment24.xml]

<!DOCTYPE tp:taxon-treatment
  PUBLIC "-//TaxonX//DTD Taxonomic Treatment Publishing DTD v0 20100105//EN" "tax-treatment-NSO.dtd">
<tp:taxon-treatment xmlns:tp="http://www.plazi.org/taxpub"><tp:treatment-meta><kwd-group><label>Taxon classification</label><kwd><named-content content-type="kingdom">Animalia</named-content></kwd><kwd><named-content content-type="order">Araneae</named-content></kwd><kwd><named-content content-type="family">Nesticidae</named-content></kwd></kwd-group><mixed-citation publication-type="journal"><person-group><name><surname>Lin</surname><given-names>Yucheng</given-names></name><name><surname>Ballarin</surname><given-names>Francesco</given-names></name><name><surname>Li</surname><given-names>Shuqiang</given-names></name></person-group><article-title>A survey of the spider family <tp:taxon-name><tp:taxon-name-part taxon-name-part-type="family">Nesticidae</tp:taxon-name-part></tp:taxon-name> (<tp:taxon-name><tp:taxon-name-part taxon-name-part-type="class">Arachnida</tp:taxon-name-part></tp:taxon-name>, <tp:taxon-name><tp:taxon-name-part taxon-name-part-type="order">Araneae</tp:taxon-name-part></tp:taxon-name>) in Asia and Madagascar, with the description of forty-three new species</article-title><source>Zookeys</source><day>27</day><month>10</month><year>2016</year><volume>2016</volume><issue>627</issue><fpage>1</fpage><lpage>168</lpage><pub-id pub-id-type="doi">10.3897/zookeys.627.8629</pub-id></mixed-citation></tp:treatment-meta><tp:nomenclature><tp:taxon-name>
              <tp:taxon-name-part taxon-name-part-type="genus">Nesticella</tp:taxon-name-part>
              <tp:taxon-name-part taxon-name-part-type="species">qiaoqiensis</tp:taxon-name-part>
              <object-id xmlns:xlink="http://www.w3.org/1999/xlink" content-type="zoobank" xlink:type="simple">http://zoobank.org/DC65BB7B-5306-41DF-9264-9128B1535374</object-id>
            </tp:taxon-name><tp:taxon-status xmlns:xlink="http://www.w3.org/1999/xlink" xlink:type="simple">sp. n.</tp:taxon-status><xref ref-type="fig" rid="F26">Figs 26</xref><xref ref-type="fig" rid="F82">, 82</xref></tp:nomenclature><tp:treatment-sec sec-type="type material" id="SECID0EGUCK"><title>Type material.</title><p>Holotype ♀ (<named-content xmlns:xlink="http://www.w3.org/1999/xlink" content-type="dwc:institutional_code" xlink:type="simple">IZCAS</named-content>), CHINA: Sichuan Province, Baoxing County, Qiaoqi Town, Zeyin Village (<named-content xmlns:xlink="http://www.w3.org/1999/xlink" content-type="dwc:verbatimCoordinates" xlink:type="simple"><named-content content-type="geo-json" specific-use="{&#34;type&#34;:&#34;Point&#34;,&#34;coordinates&#34;:[102.748500,30.738520]}" id="NCID0EUUCK" xlink:type="simple">30.73852°N, 102.74850°E</named-content></named-content>, 2247 m), cave without a name, 7.V.2015, Y. Li &amp; X. Chen leg.</p></tp:treatment-sec><tp:treatment-sec sec-type="etymology" id="SECID0EZUCK"><title>Etymology.</title><p>The specific name is derived from the type locality; adjective.</p></tp:treatment-sec><tp:treatment-sec sec-type="diagnosis" id="SECID0E5UCK"><title>Diagnosis.</title><p>This new species is similar to <italic><tp:taxon-name><tp:taxon-name-part taxon-name-part-type="genus">Nesticella</tp:taxon-name-part> <tp:taxon-name-part taxon-name-part-type="species">gracilenta</tp:taxon-name-part></tp:taxon-name></italic> (see <xref ref-type="bibr" rid="B17">Liu and Li 2013b</xref>: 512, figs 13–16), <italic><tp:taxon-name><tp:taxon-name-part taxon-name-part-type="genus">Nesticella</tp:taxon-name-part> <tp:taxon-name-part taxon-name-part-type="species">xixia</tp:taxon-name-part></tp:taxon-name></italic> sp. n. (Figs <xref ref-type="fig" rid="F37">37A–D</xref>, <xref ref-type="fig" rid="F38">38E–G</xref>), <italic><tp:taxon-name><tp:taxon-name-part taxon-name-part-type="genus">Nesticella</tp:taxon-name-part> <tp:taxon-name-part taxon-name-part-type="species">semicircularis</tp:taxon-name-part></tp:taxon-name></italic> (see <xref ref-type="bibr" rid="B17">Liu and Li 2013b</xref>: 521, figs 19–22) and <italic><tp:taxon-name><tp:taxon-name-part taxon-name-part-type="genus">Nesticella</tp:taxon-name-part> <tp:taxon-name-part taxon-name-part-type="species">shanlinensis</tp:taxon-name-part></tp:taxon-name></italic> (see <xref ref-type="bibr" rid="B17">Liu and Li 2013b</xref>: 521–522, figs 23–26) for the general shape of vulva. It can be separated from the first three species by the wider and longer scape (<abbrev xmlns:xlink="http://www.w3.org/1999/xlink" xlink:title="scape" id="ABBRID0EAXCK" xlink:type="simple">Sp</abbrev>) (Fig. <xref ref-type="fig" rid="F26">26D</xref>), the longer and straighter ducts (<abbrev xmlns:xlink="http://www.w3.org/1999/xlink" xlink:title="fertilization duct" id="ABBRID0EIXCK" xlink:type="simple">Fd</abbrev> and <abbrev xmlns:xlink="http://www.w3.org/1999/xlink" xlink:title="copulatory duct" id="ABBRID0EMXCK" xlink:type="simple">Cd</abbrev>) (Fig. <xref ref-type="fig" rid="F26">26F</xref>), the more coiled fertilization ducts (<abbrev xmlns:xlink="http://www.w3.org/1999/xlink" xlink:title="fertilization duct" id="ABBRID0EUXCK" xlink:type="simple">Fd</abbrev>) (Fig. <xref ref-type="fig" rid="F26">26F</xref>) and the darker carapace (Fig. <xref ref-type="fig" rid="F26">26A, C</xref>). <italic><tp:taxon-name><tp:taxon-name-part taxon-name-part-type="genus">Nesticella</tp:taxon-name-part> <tp:taxon-name-part taxon-name-part-type="species">qiaoqiiensis</tp:taxon-name-part></tp:taxon-name></italic> sp. n. can be distinguished from <italic><tp:taxon-name><tp:taxon-name-part taxon-name-part-type="genus">Nesticella</tp:taxon-name-part> <tp:taxon-name-part taxon-name-part-type="species">shanlinensis</tp:taxon-name-part></tp:taxon-name></italic> by the longer ducts provided with more coils (Fig. <xref ref-type="fig" rid="F26">26F</xref> vs. figs 24C, 26D). The wide, lobed scape, the short copulatory ducts and the general shape of the strongly coiled fertilization ducts (<abbrev xmlns:xlink="http://www.w3.org/1999/xlink" xlink:title="fertilization duct" id="ABBRID0EYYCK" xlink:type="simple">Fd</abbrev>) (Fig. <xref ref-type="fig" rid="F26">26E–F</xref>) easily separate the new species from all other species of the <italic><tp:taxon-name><tp:taxon-name-part taxon-name-part-type="species">brevipes</tp:taxon-name-part></tp:taxon-name></italic>-group.</p><fig id="F26" position="float" orientation="portrait"><label>Figure 26.</label><caption><p>
          <italic><tp:taxon-name><tp:taxon-name-part taxon-name-part-type="genus">Nesticella</tp:taxon-name-part> <tp:taxon-name-part taxon-name-part-type="species">qiaoqiensis</tp:taxon-name-part></tp:taxon-name></italic> sp. n., holotype (female). <bold>A</bold> Prosoma, dorsal view <bold>B</bold> Ditto, ventral view <bold>C</bold> Ditto, lateral view <bold>D</bold> Epigyne, ventral view <bold>E</bold> Vulva, ventral view <bold>F</bold> Vulva, dorsal view. Scale bars: <bold>A–C</bold> = 0.50 mm; <bold>D–F</bold> = 0.10 mm.</p></caption><graphic xmlns:xlink="http://www.w3.org/1999/xlink" xlink:href="zookeys-627-001-g026.jpg" position="float" orientation="portrait" xlink:type="simple" id="oo_108211.jpg"/></fig></tp:treatment-sec><tp:treatment-sec sec-type="description" id="SECID0ER1CK"><title>Description.</title><p>Habitus as in Fig. <xref ref-type="fig" rid="F26">26A–C</xref>. Carapace pale yellow, dark at margins and in the center. Cervical groove and fovea indistinct. Mouthparts yellowish brown. Sternum yellow, strongly pigmented, with sparse long setae. Female palps and legs yellow, proximally lighter in femora. Opisthosoma greyish with irregular dark marks.</p><p>Epigyne (Fig. <xref ref-type="fig" rid="F26">26D–F</xref>): weakly sclerotized, translucent. Reddish brown vulva (Fig. <xref ref-type="fig" rid="F26">26D</xref>). Scape short, flat and lobed, with almost round margins, translucent, laterally sclerotized, protruding beyond the epigynal posterior margin (Fig. <xref ref-type="fig" rid="F26">26D</xref>). Spermathecae ovate, separated by about 1.6 diameters (Fig. <xref ref-type="fig" rid="F26">26F</xref>). Fertilization ducts long and strongly coiled, reaching the spermathecae with four loops. Copulatory ducts short, mesially swollen and basally narrower (Fig. <xref ref-type="fig" rid="F26">26E–F</xref>).</p><p>Female (holotype). Total length 2.77. Carapace 1.09 long, 0.96 wide. Opisthosoma 1.76 long, 1.55 wide. Clypeus height 0.19. Sternum 0.58 long, 0.65 wide. Leg measurements: see Appendix <xref rid="App1" ref-type="app">A</xref>.</p><p>Male. Unknown.</p></tp:treatment-sec><tp:treatment-sec sec-type="habitat" id="SECID0EY2CK"><title>Habitat.</title><p>Cave.</p></tp:treatment-sec><tp:treatment-sec sec-type="distribution" id="SECID0E42CK"><title>Distribution.</title><p>Known only from the type locality (Fig. <xref ref-type="fig" rid="F82">82</xref>).</p></tp:treatment-sec><tp:treatment-sec><!--Section generated to contain objects referenced in tp:taxon-treatment.--><fig id="F82" position="float" orientation="portrait"><label>Figure 82.</label><caption><p>Distribution records of the <italic><tp:taxon-name><tp:taxon-name-part taxon-name-part-type="genus">Nesticella</tp:taxon-name-part></tp:taxon-name></italic> spiders belonging to the <italic><tp:taxon-name><tp:taxon-name-part taxon-name-part-type="species">brevipes</tp:taxon-name-part></tp:taxon-name></italic>-group in China. <bold>1</bold> <italic><tp:taxon-name><tp:taxon-name-part taxon-name-part-type="genus">Nesticella</tp:taxon-name-part> <tp:taxon-name-part taxon-name-part-type="species">baiseensis</tp:taxon-name-part></tp:taxon-name></italic> sp. n. <bold>2</bold> <italic><tp:taxon-name><tp:taxon-name-part taxon-name-part-type="genus">Nesticella</tp:taxon-name-part> <tp:taxon-name-part taxon-name-part-type="species">caeca</tp:taxon-name-part></tp:taxon-name></italic> sp. n. <bold>3</bold> <italic><tp:taxon-name><tp:taxon-name-part taxon-name-part-type="genus">Nesticella</tp:taxon-name-part> <tp:taxon-name-part taxon-name-part-type="species">chongqing</tp:taxon-name-part></tp:taxon-name></italic> sp. n. <bold>4</bold> <italic><tp:taxon-name><tp:taxon-name-part taxon-name-part-type="genus">Nesticella</tp:taxon-name-part> <tp:taxon-name-part taxon-name-part-type="species">dazhuangensis</tp:taxon-name-part></tp:taxon-name></italic> sp. n. <bold>5</bold> <italic><tp:taxon-name><tp:taxon-name-part taxon-name-part-type="genus">Nesticella</tp:taxon-name-part> <tp:taxon-name-part taxon-name-part-type="species">gazuida</tp:taxon-name-part></tp:taxon-name></italic> sp. n. <bold>6</bold> <italic><tp:taxon-name><tp:taxon-name-part taxon-name-part-type="genus">Nesticella</tp:taxon-name-part> <tp:taxon-name-part taxon-name-part-type="species">hongheensis</tp:taxon-name-part></tp:taxon-name></italic> sp. n. <bold>7</bold> <italic><tp:taxon-name><tp:taxon-name-part taxon-name-part-type="genus">Nesticella</tp:taxon-name-part> <tp:taxon-name-part taxon-name-part-type="species">jingpo</tp:taxon-name-part></tp:taxon-name></italic> sp. n. <bold>8</bold> <italic><tp:taxon-name><tp:taxon-name-part taxon-name-part-type="genus">Nesticella</tp:taxon-name-part> <tp:taxon-name-part taxon-name-part-type="species">lisu</tp:taxon-name-part></tp:taxon-name></italic> sp. n. <bold>9</bold> <italic><tp:taxon-name><tp:taxon-name-part taxon-name-part-type="genus">Nesticella</tp:taxon-name-part> <tp:taxon-name-part taxon-name-part-type="species">liuzhaiensis</tp:taxon-name-part></tp:taxon-name></italic> sp. n. <bold>10</bold> <italic><tp:taxon-name><tp:taxon-name-part taxon-name-part-type="genus">Nesticella</tp:taxon-name-part> <tp:taxon-name-part taxon-name-part-type="species">nandanensis</tp:taxon-name-part></tp:taxon-name></italic> sp. n. <bold>11</bold> <italic><tp:taxon-name><tp:taxon-name-part taxon-name-part-type="genus">Nesticella</tp:taxon-name-part> <tp:taxon-name-part taxon-name-part-type="species">odonta</tp:taxon-name-part></tp:taxon-name></italic> <bold>12</bold> <italic><tp:taxon-name><tp:taxon-name-part taxon-name-part-type="genus">Nesticella</tp:taxon-name-part> <tp:taxon-name-part taxon-name-part-type="species">qiaoqiensis</tp:taxon-name-part></tp:taxon-name></italic> sp. n. <bold>13</bold> <italic><tp:taxon-name><tp:taxon-name-part taxon-name-part-type="genus">Nesticella</tp:taxon-name-part> <tp:taxon-name-part taxon-name-part-type="species">qiongensis</tp:taxon-name-part></tp:taxon-name></italic> sp. n. <bold>14</bold> <italic><tp:taxon-name><tp:taxon-name-part taxon-name-part-type="genus">Nesticella</tp:taxon-name-part> <tp:taxon-name-part taxon-name-part-type="species">robusta</tp:taxon-name-part></tp:taxon-name></italic> sp. n. <bold>15</bold> <italic><tp:taxon-name><tp:taxon-name-part taxon-name-part-type="genus">Nesticella</tp:taxon-name-part> <tp:taxon-name-part taxon-name-part-type="species">sanchaheensis</tp:taxon-name-part></tp:taxon-name></italic> sp. n. <bold>16</bold> <italic><tp:taxon-name><tp:taxon-name-part taxon-name-part-type="genus">Nesticella</tp:taxon-name-part> <tp:taxon-name-part taxon-name-part-type="species">songi</tp:taxon-name-part></tp:taxon-name></italic> <bold>17</bold> <italic><tp:taxon-name><tp:taxon-name-part taxon-name-part-type="genus">Nesticella</tp:taxon-name-part> <tp:taxon-name-part taxon-name-part-type="species">xiongmao</tp:taxon-name-part></tp:taxon-name></italic> sp. n. <bold>18</bold> <italic><tp:taxon-name><tp:taxon-name-part taxon-name-part-type="genus">Nesticella</tp:taxon-name-part> <tp:taxon-name-part taxon-name-part-type="species">xixia</tp:taxon-name-part></tp:taxon-name></italic> sp. n. <bold>19</bold> <italic><tp:taxon-name><tp:taxon-name-part taxon-name-part-type="genus">Nesticella</tp:taxon-name-part> <tp:taxon-name-part taxon-name-part-type="species">yao</tp:taxon-name-part></tp:taxon-name></italic> sp. n.</p></caption><graphic xmlns:xlink="http://www.w3.org/1999/xlink" xlink:href="zookeys-627-001-g082.jpg" position="float" orientation="portrait" xlink:type="simple" id="oo_108274.jpg"/></fig><fig id="F37" position="float" orientation="portrait"><label>Figure 37.</label><caption><p>
          <italic><tp:taxon-name><tp:taxon-name-part taxon-name-part-type="genus">Nesticella</tp:taxon-name-part> <tp:taxon-name-part taxon-name-part-type="species">xixia</tp:taxon-name-part></tp:taxon-name></italic> sp. n., holotype (male). <bold>A</bold> Palp, ventral view <bold>B</bold> Ditto, dorsal view <bold>C</bold> Ditto, prolateral view <bold>D</bold> Ditto, retrolateral view. Scale bars: 0.10 mm.</p></caption><graphic xmlns:xlink="http://www.w3.org/1999/xlink" xlink:href="zookeys-627-001-g037.jpg" position="float" orientation="portrait" xlink:type="simple" id="oo_108224.jpg"/></fig><fig id="F38" position="float" orientation="portrait"><label>Figure 38.</label><caption><p>
          <italic><tp:taxon-name><tp:taxon-name-part taxon-name-part-type="genus">Nesticella</tp:taxon-name-part> <tp:taxon-name-part taxon-name-part-type="species">xixia</tp:taxon-name-part></tp:taxon-name></italic> sp. n., holotype (male) and paratype (female). <bold>A</bold> Male habitus, dorsal view <bold>B</bold> Ditto, ventral view <bold>C</bold> Female habitus, dorsal view <bold>D</bold> Ditto, ventral view <bold>E</bold> Epigyne, ventral view <bold>F</bold> Vulva, ventral view <bold>G</bold> Vulva, dorsal view. Scale bars: <bold>A–D</bold> = 0.50 mm; <bold>E–G</bold> = 0.10 mm.</p></caption><graphic xmlns:xlink="http://www.w3.org/1999/xlink" xlink:href="zookeys-627-001-g038.jpg" position="float" orientation="portrait" xlink:type="simple" id="oo_108225.jpg"/></fig><app id="App1"><title>Appendix A</title><table-wrap id="T3" position="float" orientation="portrait"><caption><p>Leg measurements of the new species described in the text.</p></caption><table id="TID0EMUFK" rules="all"><tbody><tr><td rowspan="1" colspan="6">
              <bold><italic><tp:taxon-name><tp:taxon-name-part taxon-name-part-type="genus">Hamus</tp:taxon-name-part> <tp:taxon-name-part taxon-name-part-type="species">cornutus</tp:taxon-name-part></tp:taxon-name></italic> sp. n.</bold>
            </td></tr><tr><td rowspan="1" colspan="6">Male</td></tr><tr><td rowspan="1" colspan="1"/><td rowspan="1" colspan="1">I</td><td rowspan="1" colspan="1">II</td><td rowspan="1" colspan="1">III</td><td rowspan="1" colspan="1">IV</td><td rowspan="1" colspan="1"/></tr><tr><td rowspan="1" colspan="1">Femur</td><td rowspan="1" colspan="1">1.23</td><td rowspan="1" colspan="1">1.03</td><td rowspan="1" colspan="1">0.76</td><td rowspan="1" colspan="1">1.05</td><td rowspan="1" colspan="1"/></tr><tr><td rowspan="1" colspan="1">Patella</td><td rowspan="1" colspan="1">0.33</td><td rowspan="1" colspan="1">0.31</td><td rowspan="1" colspan="1">0.27</td><td rowspan="1" colspan="1">0.30</td><td rowspan="1" colspan="1"/></tr><tr><td rowspan="1" colspan="1">Tibia</td><td rowspan="1" colspan="1">1.14</td><td rowspan="1" colspan="1">0.84</td><td rowspan="1" colspan="1">0.55</td><td rowspan="1" colspan="1">0.89</td><td rowspan="1" colspan="1"/></tr><tr><td rowspan="1" colspan="1">Metatarsus</td><td rowspan="1" colspan="1">0.78</td><td rowspan="1" colspan="1">0.68</td><td rowspan="1" colspan="1">0.46</td><td rowspan="1" colspan="1">0.63</td><td rowspan="1" colspan="1"/></tr><tr><td rowspan="1" colspan="1">Tarsus</td><td rowspan="1" colspan="1">0.70</td><td rowspan="1" colspan="1">0.65</td><td rowspan="1" colspan="1">0.54</td><td rowspan="1" colspan="1">0.65</td><td rowspan="1" colspan="1"/></tr><tr><td rowspan="1" colspan="1">
              <bold>Total</bold>
            </td><td rowspan="1" colspan="1">
              <bold>4.18</bold>
            </td><td rowspan="1" colspan="1">
              <bold>3.51</bold>
            </td><td rowspan="1" colspan="1">
              <bold>2.58</bold>
            </td><td rowspan="1" colspan="1">
              <bold>3.52</bold>
            </td><td rowspan="1" colspan="1"/></tr><tr><td rowspan="1" colspan="6">Female</td></tr><tr><td rowspan="1" colspan="1"/><td rowspan="1" colspan="1">I</td><td rowspan="1" colspan="1">II</td><td rowspan="1" colspan="1">III</td><td rowspan="1" colspan="1">IV</td><td rowspan="1" colspan="1">Palp</td></tr><tr><td rowspan="1" colspan="1">Femur</td><td rowspan="1" colspan="1">1.25</td><td rowspan="1" colspan="1">1.06</td><td rowspan="1" colspan="1">0.79</td><td rowspan="1" colspan="1">1.19</td><td rowspan="1" colspan="1">0.35</td></tr><tr><td rowspan="1" colspan="1">Patella</td><td rowspan="1" colspan="1">0.36</td><td rowspan="1" colspan="1">0.36</td><td rowspan="1" colspan="1">0.31</td><td rowspan="1" colspan="1">0.35</td><td rowspan="1" colspan="1">0.15</td></tr><tr><td rowspan="1" colspan="1">Tibia</td><td rowspan="1" colspan="1">1.08</td><td rowspan="1" colspan="1">0.87</td><td rowspan="1" colspan="1">0.55</td><td rowspan="1" colspan="1">1.00</td><td rowspan="1" colspan="1">0.19</td></tr><tr><td rowspan="1" colspan="1">Metatarsus</td><td rowspan="1" colspan="1">0.79</td><td rowspan="1" colspan="1">0.68</td><td rowspan="1" colspan="1">0.47</td><td rowspan="1" colspan="1">0.66</td><td rowspan="1" colspan="1">‒</td></tr><tr><td rowspan="1" colspan="1">Tarsus</td><td rowspan="1" colspan="1">0.69</td><td rowspan="1" colspan="1">0.66</td><td rowspan="1" colspan="1">0.52</td><td rowspan="1" colspan="1">0.64</td><td rowspan="1" colspan="1">0.41</td></tr><tr><td rowspan="1" colspan="1">
              <bold>Total</bold>
            </td><td rowspan="1" colspan="1">
              <bold>4.17</bold>
            </td><td rowspan="1" colspan="1">
              <bold>3.63</bold>
            </td><td rowspan="1" colspan="1">
              <bold>2.64</bold>
            </td><td rowspan="1" colspan="1">
              <bold>3.84</bold>
            </td><td rowspan="1" colspan="1">
              <bold>1.10</bold>
            </td></tr><tr><td rowspan="1" colspan="6">
              <bold><italic><tp:taxon-name><tp:taxon-name-part taxon-name-part-type="genus">Hamus</tp:taxon-name-part> <tp:taxon-name-part taxon-name-part-type="species">kangdingensis</tp:taxon-name-part></tp:taxon-name></italic> sp. n.</bold>
            </td></tr><tr><td rowspan="1" colspan="6">Male</td></tr><tr><td rowspan="1" colspan="1"/><td rowspan="1" colspan="1">I</td><td rowspan="1" colspan="1">II</td><td rowspan="1" colspan="1">III</td><td rowspan="1" colspan="1">IV</td><td rowspan="1" colspan="1"/></tr><tr><td rowspan="1" colspan="1">Femur</td><td rowspan="1" colspan="1">1.12</td><td rowspan="1" colspan="1">0.94</td><td rowspan="1" colspan="1">0.70</td><td rowspan="1" colspan="1">1.05</td><td rowspan="1" colspan="1"/></tr><tr><td rowspan="1" colspan="1">Patella</td><td rowspan="1" colspan="1">0.30</td><td rowspan="1" colspan="1">0.28</td><td rowspan="1" colspan="1">0.24</td><td rowspan="1" colspan="1">0.28</td><td rowspan="1" colspan="1"/></tr><tr><td rowspan="1" colspan="1">Tibia</td><td rowspan="1" colspan="1">0.92</td><td rowspan="1" colspan="1">0.72</td><td rowspan="1" colspan="1">0.49</td><td rowspan="1" colspan="1">0.84</td><td rowspan="1" colspan="1"/></tr><tr><td rowspan="1" colspan="1">Metatarsus</td><td rowspan="1" colspan="1">0.63</td><td rowspan="1" colspan="1">0.53</td><td rowspan="1" colspan="1">0.40</td><td rowspan="1" colspan="1">0.53</td><td rowspan="1" colspan="1"/></tr><tr><td rowspan="1" colspan="1">Tarsus</td><td rowspan="1" colspan="1">0.64</td><td rowspan="1" colspan="1">0.57</td><td rowspan="1" colspan="1">0.47</td><td rowspan="1" colspan="1">0.59</td><td rowspan="1" colspan="1"/></tr><tr><td rowspan="1" colspan="1">
              <bold>Total</bold>
            </td><td rowspan="1" colspan="1">
              <bold>3.61</bold>
            </td><td rowspan="1" colspan="1">
              <bold>3.04</bold>
            </td><td rowspan="1" colspan="1">
              <bold>2.30</bold>
            </td><td rowspan="1" colspan="1">
              <bold>3.29</bold>
            </td><td rowspan="1" colspan="1"/></tr><tr><td rowspan="1" colspan="6">
              <bold><italic><tp:taxon-name><tp:taxon-name-part taxon-name-part-type="genus">Hamus</tp:taxon-name-part> <tp:taxon-name-part taxon-name-part-type="species">luzon</tp:taxon-name-part></tp:taxon-name></italic> sp. n.</bold>
            </td></tr><tr><td rowspan="1" colspan="6">Female</td></tr><tr><td rowspan="1" colspan="1"/><td rowspan="1" colspan="1">I</td><td rowspan="1" colspan="1">II</td><td rowspan="1" colspan="1">III</td><td rowspan="1" colspan="1">IV</td><td rowspan="1" colspan="1">Palp</td></tr><tr><td rowspan="1" colspan="1">Femur</td><td rowspan="1" colspan="1">1.21</td><td rowspan="1" colspan="1">1.02</td><td rowspan="1" colspan="1">0.80</td><td rowspan="1" colspan="1">1.22</td><td rowspan="1" colspan="1">0.39</td></tr><tr><td rowspan="1" colspan="1">Patella</td><td rowspan="1" colspan="1">0.39</td><td rowspan="1" colspan="1">0.36</td><td rowspan="1" colspan="1">0.32</td><td rowspan="1" colspan="1">0.35</td><td rowspan="1" colspan="1">0.17</td></tr><tr><td rowspan="1" colspan="1">Tibia</td><td rowspan="1" colspan="1">0.99</td><td rowspan="1" colspan="1">0.80</td><td rowspan="1" colspan="1">0.58</td><td rowspan="1" colspan="1">1.01</td><td rowspan="1" colspan="1">0.21</td></tr><tr><td rowspan="1" colspan="1">Metatarsus</td><td rowspan="1" colspan="1">0.71</td><td rowspan="1" colspan="1">0.61</td><td rowspan="1" colspan="1">0.47</td><td rowspan="1" colspan="1">0.65</td><td rowspan="1" colspan="1">‒</td></tr><tr><td rowspan="1" colspan="1">Tarsus</td><td rowspan="1" colspan="1">0.62</td><td rowspan="1" colspan="1">0.57</td><td rowspan="1" colspan="1">0.52</td><td rowspan="1" colspan="1">0.61</td><td rowspan="1" colspan="1">0.42</td></tr><tr><td rowspan="1" colspan="1">
              <bold>Total</bold>
            </td><td rowspan="1" colspan="1">
              <bold>3.92</bold>
            </td><td rowspan="1" colspan="1">
              <bold>3.36</bold>
            </td><td rowspan="1" colspan="1">
              <bold>2.69</bold>
            </td><td rowspan="1" colspan="1">
              <bold>3.84</bold>
            </td><td rowspan="1" colspan="1">
              <bold>1.19</bold>
            </td></tr><tr><td rowspan="1" colspan="6">
              <bold><italic><tp:taxon-name><tp:taxon-name-part taxon-name-part-type="genus">Nescina</tp:taxon-name-part> <tp:taxon-name-part taxon-name-part-type="species">kohi</tp:taxon-name-part></tp:taxon-name></italic> sp. n.</bold>
            </td></tr><tr><td rowspan="1" colspan="6">Male</td></tr><tr><td rowspan="1" colspan="1"/><td rowspan="1" colspan="1">I</td><td rowspan="1" colspan="1">II</td><td rowspan="1" colspan="1">III</td><td rowspan="1" colspan="1">IV</td><td rowspan="1" colspan="1"/></tr><tr><td rowspan="1" colspan="1">Femur</td><td rowspan="1" colspan="1">0.67</td><td rowspan="1" colspan="1">0.57</td><td rowspan="1" colspan="1">0.50</td><td rowspan="1" colspan="1">0.61</td><td rowspan="1" colspan="1"/></tr><tr><td rowspan="1" colspan="1">Patella</td><td rowspan="1" colspan="1">0.23</td><td rowspan="1" colspan="1">0.20</td><td rowspan="1" colspan="1">0.19</td><td rowspan="1" colspan="1">0.22</td><td rowspan="1" colspan="1"/></tr><tr><td rowspan="1" colspan="1">Tibia</td><td rowspan="1" colspan="1">0.54</td><td rowspan="1" colspan="1">0.46</td><td rowspan="1" colspan="1">0.32</td><td rowspan="1" colspan="1">0.47</td><td rowspan="1" colspan="1"/></tr><tr><td rowspan="1" colspan="1">Metatarsus</td><td rowspan="1" colspan="1">0.37</td><td rowspan="1" colspan="1">0.32</td><td rowspan="1" colspan="1">0.29</td><td rowspan="1" colspan="1">0.35</td><td rowspan="1" colspan="1"/></tr><tr><td rowspan="1" colspan="1">Tarsus</td><td rowspan="1" colspan="1">0.31</td><td rowspan="1" colspan="1">0.26</td><td rowspan="1" colspan="1">0.25</td><td rowspan="1" colspan="1">0.28</td><td rowspan="1" colspan="1"/></tr><tr><td rowspan="1" colspan="1">
              <bold>Total</bold>
            </td><td rowspan="1" colspan="1">
              <bold>2.12</bold>
            </td><td rowspan="1" colspan="1">
              <bold>1.81</bold>
            </td><td rowspan="1" colspan="1">
              <bold>1.55</bold>
            </td><td rowspan="1" colspan="1">
              <bold>1.93</bold>
            </td><td rowspan="1" colspan="1"/></tr><tr><td rowspan="1" colspan="6">Female</td></tr><tr><td rowspan="1" colspan="1"/><td rowspan="1" colspan="1">I</td><td rowspan="1" colspan="1">II</td><td rowspan="1" colspan="1">III</td><td rowspan="1" colspan="1">IV</td><td rowspan="1" colspan="1">Palp</td></tr><tr><td rowspan="1" colspan="1">Femur</td><td rowspan="1" colspan="1">0.68</td><td rowspan="1" colspan="1">0.62</td><td rowspan="1" colspan="1">0.53</td><td rowspan="1" colspan="1">0.64</td><td rowspan="1" colspan="1">0.33</td></tr><tr><td rowspan="1" colspan="1">Patella</td><td rowspan="1" colspan="1">0.22</td><td rowspan="1" colspan="1">0.22</td><td rowspan="1" colspan="1">0.19</td><td rowspan="1" colspan="1">0.21</td><td rowspan="1" colspan="1">0.18</td></tr><tr><td rowspan="1" colspan="1">Tibia</td><td rowspan="1" colspan="1">0.53</td><td rowspan="1" colspan="1">0.46</td><td rowspan="1" colspan="1">0.33</td><td rowspan="1" colspan="1">0.49</td><td rowspan="1" colspan="1">0.23</td></tr><tr><td rowspan="1" colspan="1">Metatarsus</td><td rowspan="1" colspan="1">0.36</td><td rowspan="1" colspan="1">0.33</td><td rowspan="1" colspan="1">0.30</td><td rowspan="1" colspan="1">0.35</td><td rowspan="1" colspan="1">‒</td></tr><tr><td rowspan="1" colspan="1">Tarsus</td><td rowspan="1" colspan="1">0.30</td><td rowspan="1" colspan="1">0.29</td><td rowspan="1" colspan="1">0.26</td><td rowspan="1" colspan="1">0.27</td><td rowspan="1" colspan="1">0.40</td></tr><tr><td rowspan="1" colspan="1">
              <bold>Total</bold>
            </td><td rowspan="1" colspan="1">
              <bold>2.09</bold>
            </td><td rowspan="1" colspan="1">
              <bold>1.92</bold>
            </td><td rowspan="1" colspan="1">
              <bold>1.61</bold>
            </td><td rowspan="1" colspan="1">
              <bold>1.96</bold>
            </td><td rowspan="1" colspan="1">
              <bold>1.14</bold>
            </td></tr><tr><td rowspan="1" colspan="6">
              <bold><italic><tp:taxon-name><tp:taxon-name-part taxon-name-part-type="genus">Nesticella</tp:taxon-name-part> <tp:taxon-name-part taxon-name-part-type="species">baiseensis</tp:taxon-name-part></tp:taxon-name></italic> sp. n.</bold>
            </td></tr><tr><td rowspan="1" colspan="6">Male</td></tr><tr><td rowspan="1" colspan="1"/><td rowspan="1" colspan="1">I</td><td rowspan="1" colspan="1">II</td><td rowspan="1" colspan="1">III</td><td rowspan="1" colspan="1">IV</td><td rowspan="1" colspan="1"/></tr><tr><td rowspan="1" colspan="1">Femur</td><td rowspan="1" colspan="1">2.90</td><td rowspan="1" colspan="1">2.37</td><td rowspan="1" colspan="1">1.92</td><td rowspan="1" colspan="1">2.60</td><td rowspan="1" colspan="1"/></tr><tr><td rowspan="1" colspan="1">Patella</td><td rowspan="1" colspan="1">0.65</td><td rowspan="1" colspan="1">0.60</td><td rowspan="1" colspan="1">0.52</td><td rowspan="1" colspan="1">0.61</td><td rowspan="1" colspan="1"/></tr><tr><td rowspan="1" colspan="1">Tibia</td><td rowspan="1" colspan="1">2.71</td><td rowspan="1" colspan="1">1.98</td><td rowspan="1" colspan="1">1.40</td><td rowspan="1" colspan="1">2.08</td><td rowspan="1" colspan="1"/></tr><tr><td rowspan="1" colspan="1">Metatarsus</td><td rowspan="1" colspan="1">2.68</td><td rowspan="1" colspan="1">2.00</td><td rowspan="1" colspan="1">1.12</td><td rowspan="1" colspan="1">1.92</td><td rowspan="1" colspan="1"/></tr><tr><td rowspan="1" colspan="1">Tarsus</td><td rowspan="1" colspan="1">1.15</td><td rowspan="1" colspan="1">0.94</td><td rowspan="1" colspan="1">0.76</td><td rowspan="1" colspan="1">0.88</td><td rowspan="1" colspan="1"/></tr><tr><td rowspan="1" colspan="1">
              <bold>Total</bold>
            </td><td rowspan="1" colspan="1">
              <bold>10.09</bold>
            </td><td rowspan="1" colspan="1">
              <bold>7.89</bold>
            </td><td rowspan="1" colspan="1">
              <bold>5.72</bold>
            </td><td rowspan="1" colspan="1">
              <bold>8.09</bold>
            </td><td rowspan="1" colspan="1"/></tr><tr><td rowspan="1" colspan="6">Female</td></tr><tr><td rowspan="1" colspan="1"/><td rowspan="1" colspan="1">I</td><td rowspan="1" colspan="1">II</td><td rowspan="1" colspan="1">III</td><td rowspan="1" colspan="1">IV</td><td rowspan="1" colspan="1">Palp</td></tr><tr><td rowspan="1" colspan="1">Femur</td><td rowspan="1" colspan="1">2.55</td><td rowspan="1" colspan="1">2.00</td><td rowspan="1" colspan="1">1.60</td><td rowspan="1" colspan="1">2.21</td><td rowspan="1" colspan="1">0.69</td></tr><tr><td rowspan="1" colspan="1">Patella</td><td rowspan="1" colspan="1">0.64</td><td rowspan="1" colspan="1">0.58</td><td rowspan="1" colspan="1">0.52</td><td rowspan="1" colspan="1">0.61</td><td rowspan="1" colspan="1">0.24</td></tr><tr><td rowspan="1" colspan="1">Tibia</td><td rowspan="1" colspan="1">2.32</td><td rowspan="1" colspan="1">1.60</td><td rowspan="1" colspan="1">1.08</td><td rowspan="1" colspan="1">1.76</td><td rowspan="1" colspan="1">0.35</td></tr><tr><td rowspan="1" colspan="1">Metatarsus</td><td rowspan="1" colspan="1">2.08</td><td rowspan="1" colspan="1">1.52</td><td rowspan="1" colspan="1">1.14</td><td rowspan="1" colspan="1">1.48</td><td rowspan="1" colspan="1">‒</td></tr><tr><td rowspan="1" colspan="1">Tarsus</td><td rowspan="1" colspan="1">1.02</td><td rowspan="1" colspan="1">0.88</td><td rowspan="1" colspan="1">0.71</td><td rowspan="1" colspan="1">0.82</td><td rowspan="1" colspan="1">0.81</td></tr><tr><td rowspan="1" colspan="1">
              <bold>Total</bold>
            </td><td rowspan="1" colspan="1">
              <bold>8.61</bold>
            </td><td rowspan="1" colspan="1">
              <bold>6.58</bold>
            </td><td rowspan="1" colspan="1">
              <bold>5.05</bold>
            </td><td rowspan="1" colspan="1">
              <bold>6.88</bold>
            </td><td rowspan="1" colspan="1">
              <bold>2.09</bold>
            </td></tr><tr><td rowspan="1" colspan="6">
              <bold><italic><tp:taxon-name><tp:taxon-name-part taxon-name-part-type="genus">Nesticella</tp:taxon-name-part> <tp:taxon-name-part taxon-name-part-type="species">caeca</tp:taxon-name-part></tp:taxon-name></italic> sp. n.</bold>
            </td></tr><tr><td rowspan="1" colspan="6">Male</td></tr><tr><td rowspan="1" colspan="1"/><td rowspan="1" colspan="1">I</td><td rowspan="1" colspan="1">II</td><td rowspan="1" colspan="1">III</td><td rowspan="1" colspan="1">IV</td><td rowspan="1" colspan="1"/></tr><tr><td rowspan="1" colspan="1">Femur</td><td rowspan="1" colspan="1">2.43</td><td rowspan="1" colspan="1">1.99</td><td rowspan="1" colspan="1">1.60</td><td rowspan="1" colspan="1">2.15</td><td rowspan="1" colspan="1"/></tr><tr><td rowspan="1" colspan="1">Patella</td><td rowspan="1" colspan="1">0.53</td><td rowspan="1" colspan="1">0.50</td><td rowspan="1" colspan="1">0.41</td><td rowspan="1" colspan="1">0.45</td><td rowspan="1" colspan="1"/></tr><tr><td rowspan="1" colspan="1">Tibia</td><td rowspan="1" colspan="1">2.30</td><td rowspan="1" colspan="1">1.68</td><td rowspan="1" colspan="1">1.18</td><td rowspan="1" colspan="1">1.78</td><td rowspan="1" colspan="1"/></tr><tr><td rowspan="1" colspan="1">Metatarsus</td><td rowspan="1" colspan="1">2.32</td><td rowspan="1" colspan="1">1.67</td><td rowspan="1" colspan="1">1.20</td><td rowspan="1" colspan="1">1.63</td><td rowspan="1" colspan="1"/></tr><tr><td rowspan="1" colspan="1">Tarsus</td><td rowspan="1" colspan="1">1.04</td><td rowspan="1" colspan="1">0.85</td><td rowspan="1" colspan="1">0.73</td><td rowspan="1" colspan="1">0.83</td><td rowspan="1" colspan="1"/></tr><tr><td rowspan="1" colspan="1">
              <bold>Total</bold>
            </td><td rowspan="1" colspan="1">
              <bold>8.62</bold>
            </td><td rowspan="1" colspan="1">
              <bold>6.69</bold>
            </td><td rowspan="1" colspan="1">
              <bold>5.12</bold>
            </td><td rowspan="1" colspan="1">
              <bold>6.84</bold>
            </td><td rowspan="1" colspan="1"/></tr><tr><td rowspan="1" colspan="6">Female</td></tr><tr><td rowspan="1" colspan="1"/><td rowspan="1" colspan="1">I</td><td rowspan="1" colspan="1">II</td><td rowspan="1" colspan="1">III</td><td rowspan="1" colspan="1">IV</td><td rowspan="1" colspan="1">Palp</td></tr><tr><td rowspan="1" colspan="1">Femur</td><td rowspan="1" colspan="1">2.45</td><td rowspan="1" colspan="1">1.98</td><td rowspan="1" colspan="1">1.58</td><td rowspan="1" colspan="1">2.19</td><td rowspan="1" colspan="1">0.65</td></tr><tr><td rowspan="1" colspan="1">Patella</td><td rowspan="1" colspan="1">0.55</td><td rowspan="1" colspan="1">0.48</td><td rowspan="1" colspan="1">0.41</td><td rowspan="1" colspan="1">0.50</td><td rowspan="1" colspan="1">0.23</td></tr><tr><td rowspan="1" colspan="1">Tibia</td><td rowspan="1" colspan="1">2.23</td><td rowspan="1" colspan="1">1.63</td><td rowspan="1" colspan="1">1.06</td><td rowspan="1" colspan="1">1.72</td><td rowspan="1" colspan="1">0.32</td></tr><tr><td rowspan="1" colspan="1">Metatarsus</td><td rowspan="1" colspan="1">2.10</td><td rowspan="1" colspan="1">1.50</td><td rowspan="1" colspan="1">1.10</td><td rowspan="1" colspan="1">1.44</td><td rowspan="1" colspan="1">‒</td></tr><tr><td rowspan="1" colspan="1">Tarsus</td><td rowspan="1" colspan="1">1.05</td><td rowspan="1" colspan="1">0.90</td><td rowspan="1" colspan="1">0.72</td><td rowspan="1" colspan="1">0.84</td><td rowspan="1" colspan="1">0.75</td></tr><tr><td rowspan="1" colspan="1">
              <bold>Total</bold>
            </td><td rowspan="1" colspan="1">
              <bold>8.38</bold>
            </td><td rowspan="1" colspan="1">
              <bold>6.49</bold>
            </td><td rowspan="1" colspan="1">
              <bold>4.87</bold>
            </td><td rowspan="1" colspan="1">
              <bold>6.69</bold>
            </td><td rowspan="1" colspan="1">
              <bold>1.95</bold>
            </td></tr><tr><td rowspan="1" colspan="6">
              <bold><italic><tp:taxon-name><tp:taxon-name-part taxon-name-part-type="genus">Nesticella</tp:taxon-name-part> <tp:taxon-name-part taxon-name-part-type="species">chongqing</tp:taxon-name-part></tp:taxon-name></italic> sp. n.</bold>
            </td></tr><tr><td rowspan="1" colspan="6">Female</td></tr><tr><td rowspan="1" colspan="1"/><td rowspan="1" colspan="1">I</td><td rowspan="1" colspan="1">II</td><td rowspan="1" colspan="1">III</td><td rowspan="1" colspan="1">IV</td><td rowspan="1" colspan="1">Palp</td></tr><tr><td rowspan="1" colspan="1">Femur</td><td rowspan="1" colspan="1">1.98</td><td rowspan="1" colspan="1">‒</td><td rowspan="1" colspan="1">1.14</td><td rowspan="1" colspan="1">1.75</td><td rowspan="1" colspan="1">0.55</td></tr><tr><td rowspan="1" colspan="1">Patella</td><td rowspan="1" colspan="1">0.53</td><td rowspan="1" colspan="1">‒</td><td rowspan="1" colspan="1">0.40</td><td rowspan="1" colspan="1">0.50</td><td rowspan="1" colspan="1">0.23</td></tr><tr><td rowspan="1" colspan="1">Tibia</td><td rowspan="1" colspan="1">1.75</td><td rowspan="1" colspan="1">‒</td><td rowspan="1" colspan="1">0.78</td><td rowspan="1" colspan="1">1.35</td><td rowspan="1" colspan="1">0.29</td></tr><tr><td rowspan="1" colspan="1">Metatarsus</td><td rowspan="1" colspan="1">1.63</td><td rowspan="1" colspan="1">‒</td><td rowspan="1" colspan="1">0.85</td><td rowspan="1" colspan="1">1.15</td><td rowspan="1" colspan="1">‒</td></tr><tr><td rowspan="1" colspan="1">Tarsus</td><td rowspan="1" colspan="1">0.78</td><td rowspan="1" colspan="1">‒</td><td rowspan="1" colspan="1">0.55</td><td rowspan="1" colspan="1">0.63</td><td rowspan="1" colspan="1">0.64</td></tr><tr><td rowspan="1" colspan="1">
              <bold>Total</bold>
            </td><td rowspan="1" colspan="1">
              <bold>6.67</bold>
            </td><td rowspan="1" colspan="1">‒</td><td rowspan="1" colspan="1">
              <bold>3.72</bold>
            </td><td rowspan="1" colspan="1">
              <bold>5.38</bold>
            </td><td rowspan="1" colspan="1">
              <bold>1.71</bold>
            </td></tr><tr><td rowspan="1" colspan="6">
              <bold><italic><tp:taxon-name><tp:taxon-name-part taxon-name-part-type="genus">Nesticella</tp:taxon-name-part> <tp:taxon-name-part taxon-name-part-type="species">dazhuangensis</tp:taxon-name-part></tp:taxon-name></italic> sp. n.</bold>
            </td></tr><tr><td rowspan="1" colspan="6">Male</td></tr><tr><td rowspan="1" colspan="1"/><td rowspan="1" colspan="1">I</td><td rowspan="1" colspan="1">II</td><td rowspan="1" colspan="1">III</td><td rowspan="1" colspan="1">IV</td><td rowspan="1" colspan="1"/></tr><tr><td rowspan="1" colspan="1">Femur</td><td rowspan="1" colspan="1">2.08</td><td rowspan="1" colspan="1">1.70</td><td rowspan="1" colspan="1">1.40</td><td rowspan="1" colspan="1">1.90</td><td rowspan="1" colspan="1"/></tr><tr><td rowspan="1" colspan="1">Patella</td><td rowspan="1" colspan="1">0.58</td><td rowspan="1" colspan="1">0.53</td><td rowspan="1" colspan="1">0.44</td><td rowspan="1" colspan="1">0.53</td><td rowspan="1" colspan="1"/></tr><tr><td rowspan="1" colspan="1">Tibia</td><td rowspan="1" colspan="1">1.83</td><td rowspan="1" colspan="1">1.35</td><td rowspan="1" colspan="1">0.96</td><td rowspan="1" colspan="1">1.53</td><td rowspan="1" colspan="1"/></tr><tr><td rowspan="1" colspan="1">Metatarsus</td><td rowspan="1" colspan="1">1.93</td><td rowspan="1" colspan="1">1.36</td><td rowspan="1" colspan="1">1.06</td><td rowspan="1" colspan="1">1.48</td><td rowspan="1" colspan="1"/></tr><tr><td rowspan="1" colspan="1">Tarsus</td><td rowspan="1" colspan="1">0.80</td><td rowspan="1" colspan="1">0.70</td><td rowspan="1" colspan="1">0.62</td><td rowspan="1" colspan="1">0.73</td><td rowspan="1" colspan="1"/></tr><tr><td rowspan="1" colspan="1">
              <bold>Total</bold>
            </td><td rowspan="1" colspan="1">
              <bold>7.22</bold>
            </td><td rowspan="1" colspan="1">
              <bold>5.64</bold>
            </td><td rowspan="1" colspan="1">
              <bold>4.48</bold>
            </td><td rowspan="1" colspan="1">
              <bold>6.17</bold>
            </td><td rowspan="1" colspan="1"/></tr><tr><td rowspan="1" colspan="6">Female</td></tr><tr><td rowspan="1" colspan="1"/><td rowspan="1" colspan="1">I</td><td rowspan="1" colspan="1">II</td><td rowspan="1" colspan="1">III</td><td rowspan="1" colspan="1">IV</td><td rowspan="1" colspan="1">Palp</td></tr><tr><td rowspan="1" colspan="1">Femur</td><td rowspan="1" colspan="1">1.72</td><td rowspan="1" colspan="1">1.38</td><td rowspan="1" colspan="1">1.05</td><td rowspan="1" colspan="1">1.58</td><td rowspan="1" colspan="1">0.52</td></tr><tr><td rowspan="1" colspan="1">Patella</td><td rowspan="1" colspan="1">0.51</td><td rowspan="1" colspan="1">0.43</td><td rowspan="1" colspan="1">0.40</td><td rowspan="1" colspan="1">0.50</td><td rowspan="1" colspan="1">0.21</td></tr><tr><td rowspan="1" colspan="1">Tibia</td><td rowspan="1" colspan="1">1.55</td><td rowspan="1" colspan="1">1.13</td><td rowspan="1" colspan="1">0.75</td><td rowspan="1" colspan="1">1.25</td><td rowspan="1" colspan="1">0.27</td></tr><tr><td rowspan="1" colspan="1">Metatarsus</td><td rowspan="1" colspan="1">1.44</td><td rowspan="1" colspan="1">1.04</td><td rowspan="1" colspan="1">0.80</td><td rowspan="1" colspan="1">1.10</td><td rowspan="1" colspan="1">‒</td></tr><tr><td rowspan="1" colspan="1">Tarsus</td><td rowspan="1" colspan="1">0.72</td><td rowspan="1" colspan="1">0.63</td><td rowspan="1" colspan="1">0.55</td><td rowspan="1" colspan="1">0.60</td><td rowspan="1" colspan="1">0.60</td></tr><tr><td rowspan="1" colspan="1">
              <bold>Total</bold>
            </td><td rowspan="1" colspan="1">
              <bold>5.94</bold>
            </td><td rowspan="1" colspan="1">
              <bold>4.61</bold>
            </td><td rowspan="1" colspan="1">
              <bold>3.55</bold>
            </td><td rowspan="1" colspan="1">
              <bold>5.03</bold>
            </td><td rowspan="1" colspan="1">
              <bold>1.60</bold>
            </td></tr><tr><td rowspan="1" colspan="6">
              <bold><italic><tp:taxon-name><tp:taxon-name-part taxon-name-part-type="genus">Nesticella</tp:taxon-name-part> <tp:taxon-name-part taxon-name-part-type="species">gazuida</tp:taxon-name-part></tp:taxon-name></italic> sp. n.</bold>
            </td></tr><tr><td rowspan="1" colspan="6">Female</td></tr><tr><td rowspan="1" colspan="1"/><td rowspan="1" colspan="1">I</td><td rowspan="1" colspan="1">II</td><td rowspan="1" colspan="1">III</td><td rowspan="1" colspan="1">IV</td><td rowspan="1" colspan="1">Palp</td></tr><tr><td rowspan="1" colspan="1">Femur</td><td rowspan="1" colspan="1">2.47</td><td rowspan="1" colspan="1">2.00</td><td rowspan="1" colspan="1">1.58</td><td rowspan="1" colspan="1">2.16</td><td rowspan="1" colspan="1">0.65</td></tr><tr><td rowspan="1" colspan="1">Patella</td><td rowspan="1" colspan="1">0.56</td><td rowspan="1" colspan="1">0.50</td><td rowspan="1" colspan="1">0.44</td><td rowspan="1" colspan="1">0.52</td><td rowspan="1" colspan="1">0.23</td></tr><tr><td rowspan="1" colspan="1">Tibia</td><td rowspan="1" colspan="1">2.25</td><td rowspan="1" colspan="1">1.66</td><td rowspan="1" colspan="1">1.06</td><td rowspan="1" colspan="1">1.73</td><td rowspan="1" colspan="1">0.34</td></tr><tr><td rowspan="1" colspan="1">Metatarsus</td><td rowspan="1" colspan="1">2.13</td><td rowspan="1" colspan="1">1.56</td><td rowspan="1" colspan="1">1.13</td><td rowspan="1" colspan="1">1.53</td><td rowspan="1" colspan="1">‒</td></tr><tr><td rowspan="1" colspan="1">Tarsus</td><td rowspan="1" colspan="1">0.88</td><td rowspan="1" colspan="1">0.78</td><td rowspan="1" colspan="1">0.69</td><td rowspan="1" colspan="1">0.75</td><td rowspan="1" colspan="1">0.73</td></tr><tr><td rowspan="1" colspan="1">
              <bold>Total</bold>
            </td><td rowspan="1" colspan="1">
              <bold>8.29</bold>
            </td><td rowspan="1" colspan="1">
              <bold>6.50</bold>
            </td><td rowspan="1" colspan="1">
              <bold>4.90</bold>
            </td><td rowspan="1" colspan="1">
              <bold>6.69</bold>
            </td><td rowspan="1" colspan="1">
              <bold>1.95</bold>
            </td></tr><tr><td rowspan="1" colspan="6">
              <bold><italic><tp:taxon-name><tp:taxon-name-part taxon-name-part-type="genus">Nesticella</tp:taxon-name-part> <tp:taxon-name-part taxon-name-part-type="species">hongheensis</tp:taxon-name-part></tp:taxon-name></italic> sp. n.</bold>
            </td></tr><tr><td rowspan="1" colspan="6">Male</td></tr><tr><td rowspan="1" colspan="1"/><td rowspan="1" colspan="1">I</td><td rowspan="1" colspan="1">II</td><td rowspan="1" colspan="1">III</td><td rowspan="1" colspan="1">IV</td><td rowspan="1" colspan="1"/></tr><tr><td rowspan="1" colspan="1">Femur</td><td rowspan="1" colspan="1">1.88</td><td rowspan="1" colspan="1">1.44</td><td rowspan="1" colspan="1">1.15</td><td rowspan="1" colspan="1">1.63</td><td rowspan="1" colspan="1"/></tr><tr><td rowspan="1" colspan="1">Patella</td><td rowspan="1" colspan="1">0.50</td><td rowspan="1" colspan="1">0.44</td><td rowspan="1" colspan="1">0.38</td><td rowspan="1" colspan="1">0.41</td><td rowspan="1" colspan="1"/></tr><tr><td rowspan="1" colspan="1">Tibia</td><td rowspan="1" colspan="1">1.72</td><td rowspan="1" colspan="1">1.16</td><td rowspan="1" colspan="1">0.78</td><td rowspan="1" colspan="1">1.31</td><td rowspan="1" colspan="1"/></tr><tr><td rowspan="1" colspan="1">Metatarsus</td><td rowspan="1" colspan="1">1.78</td><td rowspan="1" colspan="1">1.19</td><td rowspan="1" colspan="1">0.94</td><td rowspan="1" colspan="1">1.25</td><td rowspan="1" colspan="1"/></tr><tr><td rowspan="1" colspan="1">Tarsus</td><td rowspan="1" colspan="1">0.77</td><td rowspan="1" colspan="1">0.64</td><td rowspan="1" colspan="1">0.52</td><td rowspan="1" colspan="1">0.62</td><td rowspan="1" colspan="1"/></tr><tr><td rowspan="1" colspan="1">
              <bold>Total</bold>
            </td><td rowspan="1" colspan="1">
              <bold>6.65</bold>
            </td><td rowspan="1" colspan="1">
              <bold>4.87</bold>
            </td><td rowspan="1" colspan="1">
              <bold>3.77</bold>
            </td><td rowspan="1" colspan="1">
              <bold>5.22</bold>
            </td><td rowspan="1" colspan="1"/></tr><tr><td rowspan="1" colspan="6">Female</td></tr><tr><td rowspan="1" colspan="1"/><td rowspan="1" colspan="1">I</td><td rowspan="1" colspan="1">II</td><td rowspan="1" colspan="1">III</td><td rowspan="1" colspan="1">IV</td><td rowspan="1" colspan="1">Palp</td></tr><tr><td rowspan="1" colspan="1">Femur</td><td rowspan="1" colspan="1">1.82</td><td rowspan="1" colspan="1">1.38</td><td rowspan="1" colspan="1">1.11</td><td rowspan="1" colspan="1">1.62</td><td rowspan="1" colspan="1">0.54</td></tr><tr><td rowspan="1" colspan="1">Patella</td><td rowspan="1" colspan="1">0.51</td><td rowspan="1" colspan="1">0.48</td><td rowspan="1" colspan="1">0.38</td><td rowspan="1" colspan="1">0.46</td><td rowspan="1" colspan="1">0.22</td></tr><tr><td rowspan="1" colspan="1">Tibia</td><td rowspan="1" colspan="1">1.54</td><td rowspan="1" colspan="1">1.02</td><td rowspan="1" colspan="1">0.70</td><td rowspan="1" colspan="1">1.22</td><td rowspan="1" colspan="1">0.28</td></tr><tr><td rowspan="1" colspan="1">Metatarsus</td><td rowspan="1" colspan="1">1.45</td><td rowspan="1" colspan="1">1.03</td><td rowspan="1" colspan="1">0.79</td><td rowspan="1" colspan="1">1.04</td><td rowspan="1" colspan="1">‒</td></tr><tr><td rowspan="1" colspan="1">Tarsus</td><td rowspan="1" colspan="1">0.73</td><td rowspan="1" colspan="1">0.61</td><td rowspan="1" colspan="1">0.51</td><td rowspan="1" colspan="1">0.58</td><td rowspan="1" colspan="1">0.60</td></tr><tr><td rowspan="1" colspan="1">
              <bold>Total</bold>
            </td><td rowspan="1" colspan="1">
              <bold>6.05</bold>
            </td><td rowspan="1" colspan="1">
              <bold>4.52</bold>
            </td><td rowspan="1" colspan="1">
              <bold>3.49</bold>
            </td><td rowspan="1" colspan="1">
              <bold>4.92</bold>
            </td><td rowspan="1" colspan="1">
              <bold>1.64</bold>
            </td></tr><tr><td rowspan="1" colspan="6">
              <bold><italic><tp:taxon-name><tp:taxon-name-part taxon-name-part-type="genus">Nesticella</tp:taxon-name-part> <tp:taxon-name-part taxon-name-part-type="species">jingpo</tp:taxon-name-part></tp:taxon-name></italic> sp. n.</bold>
            </td></tr><tr><td rowspan="1" colspan="6">Female</td></tr><tr><td rowspan="1" colspan="1"/><td rowspan="1" colspan="1">I</td><td rowspan="1" colspan="1">II</td><td rowspan="1" colspan="1">III</td><td rowspan="1" colspan="1">IV</td><td rowspan="1" colspan="1">Palp</td></tr><tr><td rowspan="1" colspan="1">Femur</td><td rowspan="1" colspan="1">1.48</td><td rowspan="1" colspan="1">1.18</td><td rowspan="1" colspan="1">0.93</td><td rowspan="1" colspan="1">1.35</td><td rowspan="1" colspan="1">0.44</td></tr><tr><td rowspan="1" colspan="1">Patella</td><td rowspan="1" colspan="1">0.43</td><td rowspan="1" colspan="1">0.40</td><td rowspan="1" colspan="1">0.38</td><td rowspan="1" colspan="1">0.41</td><td rowspan="1" colspan="1">0.18</td></tr><tr><td rowspan="1" colspan="1">Tibia</td><td rowspan="1" colspan="1">1.33</td><td rowspan="1" colspan="1">0.90</td><td rowspan="1" colspan="1">0.63</td><td rowspan="1" colspan="1">1.08</td><td rowspan="1" colspan="1">0.22</td></tr><tr><td rowspan="1" colspan="1">Metatarsus</td><td rowspan="1" colspan="1">1.08</td><td rowspan="1" colspan="1">0.88</td><td rowspan="1" colspan="1">0.69</td><td rowspan="1" colspan="1">0.93</td><td rowspan="1" colspan="1">‒</td></tr><tr><td rowspan="1" colspan="1">Tarsus</td><td rowspan="1" colspan="1">0.70</td><td rowspan="1" colspan="1">0.56</td><td rowspan="1" colspan="1">0.49</td><td rowspan="1" colspan="1">0.55</td><td rowspan="1" colspan="1">0.53</td></tr><tr><td rowspan="1" colspan="1">
              <bold>Total</bold>
            </td><td rowspan="1" colspan="1">
              <bold>5.02</bold>
            </td><td rowspan="1" colspan="1">
              <bold>3.92</bold>
            </td><td rowspan="1" colspan="1">
              <bold>3.12</bold>
            </td><td rowspan="1" colspan="1">
              <bold>4.32</bold>
            </td><td rowspan="1" colspan="1">
              <bold>1.37</bold>
            </td></tr><tr><td rowspan="1" colspan="6">
              <bold><italic><tp:taxon-name><tp:taxon-name-part taxon-name-part-type="genus">Nesticella</tp:taxon-name-part> <tp:taxon-name-part taxon-name-part-type="species">lisu</tp:taxon-name-part></tp:taxon-name></italic> sp. n.</bold>
            </td></tr><tr><td rowspan="1" colspan="6">Male</td></tr><tr><td rowspan="1" colspan="1"/><td rowspan="1" colspan="1">I</td><td rowspan="1" colspan="1">II</td><td rowspan="1" colspan="1">III</td><td rowspan="1" colspan="1">IV</td><td rowspan="1" colspan="1"/></tr><tr><td rowspan="1" colspan="1">Femur</td><td rowspan="1" colspan="1">1.85</td><td rowspan="1" colspan="1">1.45</td><td rowspan="1" colspan="1">1.15</td><td rowspan="1" colspan="1">1.66</td><td rowspan="1" colspan="1"/></tr><tr><td rowspan="1" colspan="1">Patella</td><td rowspan="1" colspan="1">0.49</td><td rowspan="1" colspan="1">0.46</td><td rowspan="1" colspan="1">0.38</td><td rowspan="1" colspan="1">0.43</td><td rowspan="1" colspan="1"/></tr><tr><td rowspan="1" colspan="1">Tibia</td><td rowspan="1" colspan="1">1.69</td><td rowspan="1" colspan="1">1.14</td><td rowspan="1" colspan="1">0.80</td><td rowspan="1" colspan="1">1.35</td><td rowspan="1" colspan="1"/></tr><tr><td rowspan="1" colspan="1">Metatarsus</td><td rowspan="1" colspan="1">1.68</td><td rowspan="1" colspan="1">1.13</td><td rowspan="1" colspan="1">0.83</td><td rowspan="1" colspan="1">1.25</td><td rowspan="1" colspan="1"/></tr><tr><td rowspan="1" colspan="1">Tarsus</td><td rowspan="1" colspan="1">0.75</td><td rowspan="1" colspan="1">0.65</td><td rowspan="1" colspan="1">0.55</td><td rowspan="1" colspan="1">0.65</td><td rowspan="1" colspan="1"/></tr><tr><td rowspan="1" colspan="1">
              <bold>Total</bold>
            </td><td rowspan="1" colspan="1">
              <bold>6.46</bold>
            </td><td rowspan="1" colspan="1">
              <bold>4.83</bold>
            </td><td rowspan="1" colspan="1">
              <bold>3.71</bold>
            </td><td rowspan="1" colspan="1">
              <bold>5.34</bold>
            </td><td rowspan="1" colspan="1"/></tr><tr><td rowspan="1" colspan="6">Female</td></tr><tr><td rowspan="1" colspan="1"/><td rowspan="1" colspan="1">I</td><td rowspan="1" colspan="1">II</td><td rowspan="1" colspan="1">III</td><td rowspan="1" colspan="1">IV</td><td rowspan="1" colspan="1">Palp</td></tr><tr><td rowspan="1" colspan="1">Femur</td><td rowspan="1" colspan="1">1.75</td><td rowspan="1" colspan="1">1.41</td><td rowspan="1" colspan="1">1.15</td><td rowspan="1" colspan="1">1.63</td><td rowspan="1" colspan="1">0.54</td></tr><tr><td rowspan="1" colspan="1">Patella</td><td rowspan="1" colspan="1">0.49</td><td rowspan="1" colspan="1">0.47</td><td rowspan="1" colspan="1">0.38</td><td rowspan="1" colspan="1">0.48</td><td rowspan="1" colspan="1">0.21</td></tr><tr><td rowspan="1" colspan="1">Tibia</td><td rowspan="1" colspan="1">1.54</td><td rowspan="1" colspan="1">1.06</td><td rowspan="1" colspan="1">0.75</td><td rowspan="1" colspan="1">1.29</td><td rowspan="1" colspan="1">0.27</td></tr><tr><td rowspan="1" colspan="1">Metatarsus</td><td rowspan="1" colspan="1">1.40</td><td rowspan="1" colspan="1">1.00</td><td rowspan="1" colspan="1">0.81</td><td rowspan="1" colspan="1">1.05</td><td rowspan="1" colspan="1">‒</td></tr><tr><td rowspan="1" colspan="1">Tarsus</td><td rowspan="1" colspan="1">0.71</td><td rowspan="1" colspan="1">0.63</td><td rowspan="1" colspan="1">0.56</td><td rowspan="1" colspan="1">0.65</td><td rowspan="1" colspan="1">0.59</td></tr><tr><td rowspan="1" colspan="1">
              <bold>Total</bold>
            </td><td rowspan="1" colspan="1">
              <bold>5.89</bold>
            </td><td rowspan="1" colspan="1">
              <bold>4.57</bold>
            </td><td rowspan="1" colspan="1">
              <bold>3.65</bold>
            </td><td rowspan="1" colspan="1">
              <bold>5.10</bold>
            </td><td rowspan="1" colspan="1">
              <bold>1.61</bold>
            </td></tr><tr><td rowspan="1" colspan="6">
              <bold><italic><tp:taxon-name><tp:taxon-name-part taxon-name-part-type="genus">Nesticella</tp:taxon-name-part> <tp:taxon-name-part taxon-name-part-type="species">liuzhaiensis</tp:taxon-name-part></tp:taxon-name></italic> sp. n.</bold>
            </td></tr><tr><td rowspan="1" colspan="6">Female</td></tr><tr><td rowspan="1" colspan="1"/><td rowspan="1" colspan="1">I</td><td rowspan="1" colspan="1">II</td><td rowspan="1" colspan="1">III</td><td rowspan="1" colspan="1">IV</td><td rowspan="1" colspan="1">Palp</td></tr><tr><td rowspan="1" colspan="1">Femur</td><td rowspan="1" colspan="1">1.53</td><td rowspan="1" colspan="1">1.18</td><td rowspan="1" colspan="1">0.93</td><td rowspan="1" colspan="1">1.40</td><td rowspan="1" colspan="1">0.40</td></tr><tr><td rowspan="1" colspan="1">Patella</td><td rowspan="1" colspan="1">0.40</td><td rowspan="1" colspan="1">0.37</td><td rowspan="1" colspan="1">0.33</td><td rowspan="1" colspan="1">0.38</td><td rowspan="1" colspan="1">0.19</td></tr><tr><td rowspan="1" colspan="1">Tibia</td><td rowspan="1" colspan="1">1.33</td><td rowspan="1" colspan="1">0.89</td><td rowspan="1" colspan="1">0.62</td><td rowspan="1" colspan="1">1.35</td><td rowspan="1" colspan="1">0.21</td></tr><tr><td rowspan="1" colspan="1">Metatarsus</td><td rowspan="1" colspan="1">1.18</td><td rowspan="1" colspan="1">0.81</td><td rowspan="1" colspan="1">0.63</td><td rowspan="1" colspan="1">0.88</td><td rowspan="1" colspan="1">‒</td></tr><tr><td rowspan="1" colspan="1">Tarsus</td><td rowspan="1" colspan="1">0.64</td><td rowspan="1" colspan="1">0.55</td><td rowspan="1" colspan="1">0.49</td><td rowspan="1" colspan="1">0.58</td><td rowspan="1" colspan="1">0.51</td></tr><tr><td rowspan="1" colspan="1">
              <bold>Total</bold>
            </td><td rowspan="1" colspan="1">
              <bold>5.08</bold>
            </td><td rowspan="1" colspan="1">
              <bold>3.80</bold>
            </td><td rowspan="1" colspan="1">
              <bold>3.00</bold>
            </td><td rowspan="1" colspan="1">
              <bold>4.59</bold>
            </td><td rowspan="1" colspan="1">
              <bold>1.31</bold>
            </td></tr><tr><td rowspan="1" colspan="6">
              <bold><italic><tp:taxon-name><tp:taxon-name-part taxon-name-part-type="genus">Nesticella</tp:taxon-name-part> <tp:taxon-name-part taxon-name-part-type="species">nandanensis</tp:taxon-name-part></tp:taxon-name></italic> sp. n.</bold>
            </td></tr><tr><td rowspan="1" colspan="6">Male</td></tr><tr><td rowspan="1" colspan="1"/><td rowspan="1" colspan="1">I</td><td rowspan="1" colspan="1">II</td><td rowspan="1" colspan="1">III</td><td rowspan="1" colspan="1">IV</td><td rowspan="1" colspan="1"/></tr><tr><td rowspan="1" colspan="1">Femur</td><td rowspan="1" colspan="1">2.30</td><td rowspan="1" colspan="1">1.81</td><td rowspan="1" colspan="1">1.53</td><td rowspan="1" colspan="1">2.06</td><td rowspan="1" colspan="1"/></tr><tr><td rowspan="1" colspan="1">Patella</td><td rowspan="1" colspan="1">0.59</td><td rowspan="1" colspan="1">0.53</td><td rowspan="1" colspan="1">0.45</td><td rowspan="1" colspan="1">0.53</td><td rowspan="1" colspan="1"/></tr><tr><td rowspan="1" colspan="1">Tibia</td><td rowspan="1" colspan="1">2.13</td><td rowspan="1" colspan="1">1.50</td><td rowspan="1" colspan="1">1.10</td><td rowspan="1" colspan="1">1.69</td><td rowspan="1" colspan="1"/></tr><tr><td rowspan="1" colspan="1">Metatarsus</td><td rowspan="1" colspan="1">2.19</td><td rowspan="1" colspan="1">1.56</td><td rowspan="1" colspan="1">1.21</td><td rowspan="1" colspan="1">1.59</td><td rowspan="1" colspan="1"/></tr><tr><td rowspan="1" colspan="1">Tarsus</td><td rowspan="1" colspan="1">0.94</td><td rowspan="1" colspan="1">0.78</td><td rowspan="1" colspan="1">0.65</td><td rowspan="1" colspan="1">0.75</td><td rowspan="1" colspan="1"/></tr><tr><td rowspan="1" colspan="1">
              <bold>Total</bold>
            </td><td rowspan="1" colspan="1">
              <bold>8.15</bold>
            </td><td rowspan="1" colspan="1">
              <bold>6.18</bold>
            </td><td rowspan="1" colspan="1">
              <bold>4.94</bold>
            </td><td rowspan="1" colspan="1">
              <bold>6.62</bold>
            </td><td rowspan="1" colspan="1"/></tr><tr><td rowspan="1" colspan="6">Female</td></tr><tr><td rowspan="1" colspan="1"/><td rowspan="1" colspan="1">I</td><td rowspan="1" colspan="1">II</td><td rowspan="1" colspan="1">III</td><td rowspan="1" colspan="1">IV</td><td rowspan="1" colspan="1">Palp</td></tr><tr><td rowspan="1" colspan="1">Femur</td><td rowspan="1" colspan="1">2.44</td><td rowspan="1" colspan="1">1.91</td><td rowspan="1" colspan="1">1.52</td><td rowspan="1" colspan="1">2.15</td><td rowspan="1" colspan="1">0.71</td></tr><tr><td rowspan="1" colspan="1">Patella</td><td rowspan="1" colspan="1">0.66</td><td rowspan="1" colspan="1">0.60</td><td rowspan="1" colspan="1">0.49</td><td rowspan="1" colspan="1">0.61</td><td rowspan="1" colspan="1">0.25</td></tr><tr><td rowspan="1" colspan="1">Tibia</td><td rowspan="1" colspan="1">2.23</td><td rowspan="1" colspan="1">1.53</td><td rowspan="1" colspan="1">1.03</td><td rowspan="1" colspan="1">1.73</td><td rowspan="1" colspan="1">0.36</td></tr><tr><td rowspan="1" colspan="1">Metatarsus</td><td rowspan="1" colspan="1">2.08</td><td rowspan="1" colspan="1">1.50</td><td rowspan="1" colspan="1">1.09</td><td rowspan="1" colspan="1">1.49</td><td rowspan="1" colspan="1">‒</td></tr><tr><td rowspan="1" colspan="1">Tarsus</td><td rowspan="1" colspan="1">0.91</td><td rowspan="1" colspan="1">0.78</td><td rowspan="1" colspan="1">0.65</td><td rowspan="1" colspan="1">0.74</td><td rowspan="1" colspan="1">0.80</td></tr><tr><td rowspan="1" colspan="1">
              <bold>Total</bold>
            </td><td rowspan="1" colspan="1">
              <bold>8.32</bold>
            </td><td rowspan="1" colspan="1">
              <bold>6.32</bold>
            </td><td rowspan="1" colspan="1">
              <bold>4.78</bold>
            </td><td rowspan="1" colspan="1">
              <bold>6.72</bold>
            </td><td rowspan="1" colspan="1">
              <bold>2.12</bold>
            </td></tr><tr><td rowspan="1" colspan="6">
              <bold><italic><tp:taxon-name><tp:taxon-name-part taxon-name-part-type="genus">Nesticella</tp:taxon-name-part> <tp:taxon-name-part taxon-name-part-type="species">qiaoqiensis</tp:taxon-name-part></tp:taxon-name></italic> sp. n.</bold>
            </td></tr><tr><td rowspan="1" colspan="6">Female</td></tr><tr><td rowspan="1" colspan="1"/><td rowspan="1" colspan="1">I</td><td rowspan="1" colspan="1">II</td><td rowspan="1" colspan="1">III</td><td rowspan="1" colspan="1">IV</td><td rowspan="1" colspan="1">Palp</td></tr><tr><td rowspan="1" colspan="1">Femur</td><td rowspan="1" colspan="1">‒</td><td rowspan="1" colspan="1">1.53</td><td rowspan="1" colspan="1">1.16</td><td rowspan="1" colspan="1">1.72</td><td rowspan="1" colspan="1">0.55</td></tr><tr><td rowspan="1" colspan="1">Patella</td><td rowspan="1" colspan="1">‒</td><td rowspan="1" colspan="1">0.47</td><td rowspan="1" colspan="1">0.41</td><td rowspan="1" colspan="1">0.49</td><td rowspan="1" colspan="1">0.21</td></tr><tr><td rowspan="1" colspan="1">Tibia</td><td rowspan="1" colspan="1">‒</td><td rowspan="1" colspan="1">1.19</td><td rowspan="1" colspan="1">0.75</td><td rowspan="1" colspan="1">1.28</td><td rowspan="1" colspan="1">0.27</td></tr><tr><td rowspan="1" colspan="1">Metatarsus</td><td rowspan="1" colspan="1">‒</td><td rowspan="1" colspan="1">1.14</td><td rowspan="1" colspan="1">0.84</td><td rowspan="1" colspan="1">1.13</td><td rowspan="1" colspan="1">‒</td></tr><tr><td rowspan="1" colspan="1">Tarsus</td><td rowspan="1" colspan="1">‒</td><td rowspan="1" colspan="1">0.69</td><td rowspan="1" colspan="1">0.59</td><td rowspan="1" colspan="1">0.63</td><td rowspan="1" colspan="1">0.63</td></tr><tr><td rowspan="1" colspan="1">
              <bold>Total</bold>
            </td><td rowspan="1" colspan="1">‒</td><td rowspan="1" colspan="1">
              <bold>5.02</bold>
            </td><td rowspan="1" colspan="1">
              <bold>3.75</bold>
            </td><td rowspan="1" colspan="1">
              <bold>5.25</bold>
            </td><td rowspan="1" colspan="1">
              <bold>1.66</bold>
            </td></tr><tr><td rowspan="1" colspan="6">
              <bold><italic><tp:taxon-name><tp:taxon-name-part taxon-name-part-type="genus">Nesticella</tp:taxon-name-part> <tp:taxon-name-part taxon-name-part-type="species">qiongensis</tp:taxon-name-part></tp:taxon-name></italic> sp. n.</bold>
            </td></tr><tr><td rowspan="1" colspan="6">Male</td></tr><tr><td rowspan="1" colspan="1"/><td rowspan="1" colspan="1">I</td><td rowspan="1" colspan="1">II</td><td rowspan="1" colspan="1">III</td><td rowspan="1" colspan="1">IV</td><td rowspan="1" colspan="1"/></tr><tr><td rowspan="1" colspan="1">Femur</td><td rowspan="1" colspan="1">1.93</td><td rowspan="1" colspan="1">1.42</td><td rowspan="1" colspan="1">1.13</td><td rowspan="1" colspan="1">1.62</td><td rowspan="1" colspan="1"/></tr><tr><td rowspan="1" colspan="1">Patella</td><td rowspan="1" colspan="1">0.45</td><td rowspan="1" colspan="1">0.40</td><td rowspan="1" colspan="1">0.33</td><td rowspan="1" colspan="1">0.42</td><td rowspan="1" colspan="1"/></tr><tr><td rowspan="1" colspan="1">Tibia</td><td rowspan="1" colspan="1">1.83</td><td rowspan="1" colspan="1">1.16</td><td rowspan="1" colspan="1">0.78</td><td rowspan="1" colspan="1">1.36</td><td rowspan="1" colspan="1"/></tr><tr><td rowspan="1" colspan="1">Metatarsus</td><td rowspan="1" colspan="1">1.85</td><td rowspan="1" colspan="1">1.14</td><td rowspan="1" colspan="1">0.87</td><td rowspan="1" colspan="1">1.28</td><td rowspan="1" colspan="1"/></tr><tr><td rowspan="1" colspan="1">Tarsus</td><td rowspan="1" colspan="1">0.74</td><td rowspan="1" colspan="1">0.60</td><td rowspan="1" colspan="1">0.52</td><td rowspan="1" colspan="1">0.62</td><td rowspan="1" colspan="1"/></tr><tr><td rowspan="1" colspan="1">
              <bold>Total</bold>
            </td><td rowspan="1" colspan="1">
              <bold>6.80</bold>
            </td><td rowspan="1" colspan="1">
              <bold>4.72</bold>
            </td><td rowspan="1" colspan="1">
              <bold>3.63</bold>
            </td><td rowspan="1" colspan="1">
              <bold>5.30</bold>
            </td><td rowspan="1" colspan="1"/></tr><tr><td rowspan="1" colspan="6">Female</td></tr><tr><td rowspan="1" colspan="1"/><td rowspan="1" colspan="1">I</td><td rowspan="1" colspan="1">II</td><td rowspan="1" colspan="1">III</td><td rowspan="1" colspan="1">IV</td><td rowspan="1" colspan="1">Palp</td></tr><tr><td rowspan="1" colspan="1">Femur</td><td rowspan="1" colspan="1">1.60</td><td rowspan="1" colspan="1">1.21</td><td rowspan="1" colspan="1">0.95</td><td rowspan="1" colspan="1">1.58</td><td rowspan="1" colspan="1">0.45</td></tr><tr><td rowspan="1" colspan="1">Patella</td><td rowspan="1" colspan="1">0.46</td><td rowspan="1" colspan="1">0.41</td><td rowspan="1" colspan="1">0.35</td><td rowspan="1" colspan="1">0.45</td><td rowspan="1" colspan="1">0.19</td></tr><tr><td rowspan="1" colspan="1">Tibia</td><td rowspan="1" colspan="1">1.36</td><td rowspan="1" colspan="1">0.89</td><td rowspan="1" colspan="1">0.59</td><td rowspan="1" colspan="1">1.34</td><td rowspan="1" colspan="1">0.25</td></tr><tr><td rowspan="1" colspan="1">Metatarsus</td><td rowspan="1" colspan="1">1.24</td><td rowspan="1" colspan="1">0.86</td><td rowspan="1" colspan="1">0.67</td><td rowspan="1" colspan="1">1.22</td><td rowspan="1" colspan="1">‒</td></tr><tr><td rowspan="1" colspan="1">Tarsus</td><td rowspan="1" colspan="1">0.64</td><td rowspan="1" colspan="1">0.56</td><td rowspan="1" colspan="1">0.48</td><td rowspan="1" colspan="1">0.63</td><td rowspan="1" colspan="1">0.53</td></tr><tr><td rowspan="1" colspan="1">
              <bold>Total</bold>
            </td><td rowspan="1" colspan="1">
              <bold>5.30</bold>
            </td><td rowspan="1" colspan="1">
              <bold>3.93</bold>
            </td><td rowspan="1" colspan="1">
              <bold>3.04</bold>
            </td><td rowspan="1" colspan="1">
              <bold>5.22</bold>
            </td><td rowspan="1" colspan="1">
              <bold>1.42</bold>
            </td></tr><tr><td rowspan="1" colspan="6">
              <bold><italic><tp:taxon-name><tp:taxon-name-part taxon-name-part-type="genus">Nesticella</tp:taxon-name-part> <tp:taxon-name-part taxon-name-part-type="species">robusta</tp:taxon-name-part></tp:taxon-name></italic> sp. n.</bold>
            </td></tr><tr><td rowspan="1" colspan="6">Male</td></tr><tr><td rowspan="1" colspan="1"/><td rowspan="1" colspan="1">I</td><td rowspan="1" colspan="1">II</td><td rowspan="1" colspan="1">III</td><td rowspan="1" colspan="1">IV</td><td rowspan="1" colspan="1"/></tr><tr><td rowspan="1" colspan="1">Femur</td><td rowspan="1" colspan="1">2.03</td><td rowspan="1" colspan="1">1.47</td><td rowspan="1" colspan="1">1.15</td><td rowspan="1" colspan="1">1.66</td><td rowspan="1" colspan="1"/></tr><tr><td rowspan="1" colspan="1">Patella</td><td rowspan="1" colspan="1">0.46</td><td rowspan="1" colspan="1">0.42</td><td rowspan="1" colspan="1">0.34</td><td rowspan="1" colspan="1">0.43</td><td rowspan="1" colspan="1"/></tr><tr><td rowspan="1" colspan="1">Tibia</td><td rowspan="1" colspan="1">1.87</td><td rowspan="1" colspan="1">1.18</td><td rowspan="1" colspan="1">0.80</td><td rowspan="1" colspan="1">1.39</td><td rowspan="1" colspan="1"/></tr><tr><td rowspan="1" colspan="1">Metatarsus</td><td rowspan="1" colspan="1">1.84</td><td rowspan="1" colspan="1">1.15</td><td rowspan="1" colspan="1">0.91</td><td rowspan="1" colspan="1">1.30</td><td rowspan="1" colspan="1"/></tr><tr><td rowspan="1" colspan="1">Tarsus</td><td rowspan="1" colspan="1">0.76</td><td rowspan="1" colspan="1">0.61</td><td rowspan="1" colspan="1">0.54</td><td rowspan="1" colspan="1">0.63</td><td rowspan="1" colspan="1"/></tr><tr><td rowspan="1" colspan="1">
              <bold>Tatal</bold>
            </td><td rowspan="1" colspan="1">
              <bold>6.96</bold>
            </td><td rowspan="1" colspan="1">
              <bold>4.83</bold>
            </td><td rowspan="1" colspan="1">
              <bold>3.74</bold>
            </td><td rowspan="1" colspan="1">
              <bold>5.41</bold>
            </td><td rowspan="1" colspan="1"/></tr><tr><td rowspan="1" colspan="6">Female</td></tr><tr><td rowspan="1" colspan="1"/><td rowspan="1" colspan="1">I</td><td rowspan="1" colspan="1">II</td><td rowspan="1" colspan="1">III</td><td rowspan="1" colspan="1">IV</td><td rowspan="1" colspan="1">Palp</td></tr><tr><td rowspan="1" colspan="1">Femur</td><td rowspan="1" colspan="1">1.82</td><td rowspan="1" colspan="1">1.38</td><td rowspan="1" colspan="1">1.08</td><td rowspan="1" colspan="1">1.67</td><td rowspan="1" colspan="1">0.46</td></tr><tr><td rowspan="1" colspan="1">Patella</td><td rowspan="1" colspan="1">0.47</td><td rowspan="1" colspan="1">0.44</td><td rowspan="1" colspan="1">0.33</td><td rowspan="1" colspan="1">0.45</td><td rowspan="1" colspan="1">0.19</td></tr><tr><td rowspan="1" colspan="1">Tibia</td><td rowspan="1" colspan="1">1.38</td><td rowspan="1" colspan="1">1.12</td><td rowspan="1" colspan="1">0.78</td><td rowspan="1" colspan="1">1.34</td><td rowspan="1" colspan="1">0.26</td></tr><tr><td rowspan="1" colspan="1">Metatarsus</td><td rowspan="1" colspan="1">1.25</td><td rowspan="1" colspan="1">1.08</td><td rowspan="1" colspan="1">0.73</td><td rowspan="1" colspan="1">1.23</td><td rowspan="1" colspan="1">‒</td></tr><tr><td rowspan="1" colspan="1">Tarsus</td><td rowspan="1" colspan="1">0.68</td><td rowspan="1" colspan="1">0.60</td><td rowspan="1" colspan="1">0.50</td><td rowspan="1" colspan="1">0.63</td><td rowspan="1" colspan="1">0.55</td></tr><tr><td rowspan="1" colspan="1">
              <bold>Tatal</bold>
            </td><td rowspan="1" colspan="1">
              <bold>5.60</bold>
            </td><td rowspan="1" colspan="1">
              <bold>4.62</bold>
            </td><td rowspan="1" colspan="1">
              <bold>3.42</bold>
            </td><td rowspan="1" colspan="1">
              <bold>5.32</bold>
            </td><td rowspan="1" colspan="1">
              <bold>1.46</bold>
            </td></tr><tr><td rowspan="1" colspan="6">
              <bold><italic><tp:taxon-name><tp:taxon-name-part taxon-name-part-type="genus">Nesticella</tp:taxon-name-part> <tp:taxon-name-part taxon-name-part-type="species">sanchaheensis</tp:taxon-name-part></tp:taxon-name></italic> sp. n.</bold>
            </td></tr><tr><td rowspan="1" colspan="6">Male</td></tr><tr><td rowspan="1" colspan="1"/><td rowspan="1" colspan="1">I</td><td rowspan="1" colspan="1">II</td><td rowspan="1" colspan="1">III</td><td rowspan="1" colspan="1">IV</td><td rowspan="1" colspan="1"/></tr><tr><td rowspan="1" colspan="1">Femur</td><td rowspan="1" colspan="1">2.84</td><td rowspan="1" colspan="1">2.34</td><td rowspan="1" colspan="1">‒</td><td rowspan="1" colspan="1">‒</td><td rowspan="1" colspan="1"/></tr><tr><td rowspan="1" colspan="1">Patella</td><td rowspan="1" colspan="1">0.59</td><td rowspan="1" colspan="1">0.53</td><td rowspan="1" colspan="1">‒</td><td rowspan="1" colspan="1">‒</td><td rowspan="1" colspan="1"/></tr><tr><td rowspan="1" colspan="1">Tibia</td><td rowspan="1" colspan="1">2.56</td><td rowspan="1" colspan="1">1.69</td><td rowspan="1" colspan="1">‒</td><td rowspan="1" colspan="1">‒</td><td rowspan="1" colspan="1"/></tr><tr><td rowspan="1" colspan="1">Metatarsus</td><td rowspan="1" colspan="1">2.50</td><td rowspan="1" colspan="1">1.88</td><td rowspan="1" colspan="1">‒</td><td rowspan="1" colspan="1">‒</td><td rowspan="1" colspan="1"/></tr><tr><td rowspan="1" colspan="1">Tarsus</td><td rowspan="1" colspan="1">1.09</td><td rowspan="1" colspan="1">0.88</td><td rowspan="1" colspan="1">‒</td><td rowspan="1" colspan="1">‒</td><td rowspan="1" colspan="1"/></tr><tr><td rowspan="1" colspan="1">
              <bold>Total</bold>
            </td><td rowspan="1" colspan="1">
              <bold>9.58</bold>
            </td><td rowspan="1" colspan="1">
              <bold>7.32</bold>
            </td><td rowspan="1" colspan="1">‒</td><td rowspan="1" colspan="1">‒</td><td rowspan="1" colspan="1"/></tr><tr><td rowspan="1" colspan="6">Female</td></tr><tr><td rowspan="1" colspan="1"/><td rowspan="1" colspan="1">I</td><td rowspan="1" colspan="1">II</td><td rowspan="1" colspan="1">III</td><td rowspan="1" colspan="1">IV</td><td rowspan="1" colspan="1">Palp</td></tr><tr><td rowspan="1" colspan="1">Femur</td><td rowspan="1" colspan="1">3.16</td><td rowspan="1" colspan="1">2.75</td><td rowspan="1" colspan="1">2.04</td><td rowspan="1" colspan="1">2.64</td><td rowspan="1" colspan="1">0.78</td></tr><tr><td rowspan="1" colspan="1">Patella</td><td rowspan="1" colspan="1">0.64</td><td rowspan="1" colspan="1">0.61</td><td rowspan="1" colspan="1">0.48</td><td rowspan="1" colspan="1">0.60</td><td rowspan="1" colspan="1">0.26</td></tr><tr><td rowspan="1" colspan="1">Tibia</td><td rowspan="1" colspan="1">2.90</td><td rowspan="1" colspan="1">2.15</td><td rowspan="1" colspan="1">1.39</td><td rowspan="1" colspan="1">2.20</td><td rowspan="1" colspan="1">0.40</td></tr><tr><td rowspan="1" colspan="1">Metatarsus</td><td rowspan="1" colspan="1">2.72</td><td rowspan="1" colspan="1">1.90</td><td rowspan="1" colspan="1">1.48</td><td rowspan="1" colspan="1">2.06</td><td rowspan="1" colspan="1">‒</td></tr><tr><td rowspan="1" colspan="1">Tarsus</td><td rowspan="1" colspan="1">1.20</td><td rowspan="1" colspan="1">0.93</td><td rowspan="1" colspan="1">0.79</td><td rowspan="1" colspan="1">1.04</td><td rowspan="1" colspan="1">0.89</td></tr><tr><td rowspan="1" colspan="1">
              <bold>Total</bold>
            </td><td rowspan="1" colspan="1">
              <bold>10.62</bold>
            </td><td rowspan="1" colspan="1">
              <bold>8.34</bold>
            </td><td rowspan="1" colspan="1">
              <bold>6.18</bold>
            </td><td rowspan="1" colspan="1">
              <bold>8.54</bold>
            </td><td rowspan="1" colspan="1">
              <bold>2.33</bold>
            </td></tr><tr><td rowspan="1" colspan="6">
              <bold><italic><tp:taxon-name><tp:taxon-name-part taxon-name-part-type="genus">Nesticella</tp:taxon-name-part> <tp:taxon-name-part taxon-name-part-type="species">xiongmao</tp:taxon-name-part></tp:taxon-name></italic> sp. n.</bold>
            </td></tr><tr><td rowspan="1" colspan="6">Male</td></tr><tr><td rowspan="1" colspan="1"/><td rowspan="1" colspan="1">I</td><td rowspan="1" colspan="1">II</td><td rowspan="1" colspan="1">III</td><td rowspan="1" colspan="1">IV</td><td rowspan="1" colspan="1"/></tr><tr><td rowspan="1" colspan="1">Femur</td><td rowspan="1" colspan="1">2.19</td><td rowspan="1" colspan="1">1.63</td><td rowspan="1" colspan="1">1.28</td><td rowspan="1" colspan="1">1.84</td><td rowspan="1" colspan="1"/></tr><tr><td rowspan="1" colspan="1">Patella</td><td rowspan="1" colspan="1">0.48</td><td rowspan="1" colspan="1">0.47</td><td rowspan="1" colspan="1">0.41</td><td rowspan="1" colspan="1">0.48</td><td rowspan="1" colspan="1"/></tr><tr><td rowspan="1" colspan="1">Tibia</td><td rowspan="1" colspan="1">2.05</td><td rowspan="1" colspan="1">1.00</td><td rowspan="1" colspan="1">0.91</td><td rowspan="1" colspan="1">1.48</td><td rowspan="1" colspan="1"/></tr><tr><td rowspan="1" colspan="1">Metatarsus</td><td rowspan="1" colspan="1">1.97</td><td rowspan="1" colspan="1">1.27</td><td rowspan="1" colspan="1">0.97</td><td rowspan="1" colspan="1">1.36</td><td rowspan="1" colspan="1"/></tr><tr><td rowspan="1" colspan="1">Tarsus</td><td rowspan="1" colspan="1">0.80</td><td rowspan="1" colspan="1">0.66</td><td rowspan="1" colspan="1">0.53</td><td rowspan="1" colspan="1">0.63</td><td rowspan="1" colspan="1"/></tr><tr><td rowspan="1" colspan="1">
              <bold>Total</bold>
            </td><td rowspan="1" colspan="1">
              <bold>7.49</bold>
            </td><td rowspan="1" colspan="1">
              <bold>5.03</bold>
            </td><td rowspan="1" colspan="1">
              <bold>4.10</bold>
            </td><td rowspan="1" colspan="1">
              <bold>5.79</bold>
            </td><td rowspan="1" colspan="1"/></tr><tr><td rowspan="1" colspan="6">Female</td></tr><tr><td rowspan="1" colspan="1"/><td rowspan="1" colspan="1">I</td><td rowspan="1" colspan="1">II</td><td rowspan="1" colspan="1">III</td><td rowspan="1" colspan="1">IV</td><td rowspan="1" colspan="1">Palp</td></tr><tr><td rowspan="1" colspan="1">Femur</td><td rowspan="1" colspan="1">1.83</td><td rowspan="1" colspan="1">1.38</td><td rowspan="1" colspan="1">1.12</td><td rowspan="1" colspan="1">1.63</td><td rowspan="1" colspan="1">0.52</td></tr><tr><td rowspan="1" colspan="1">Patella</td><td rowspan="1" colspan="1">0.50</td><td rowspan="1" colspan="1">0.46</td><td rowspan="1" colspan="1">0.38</td><td rowspan="1" colspan="1">0.48</td><td rowspan="1" colspan="1">0.22</td></tr><tr><td rowspan="1" colspan="1">Tibia</td><td rowspan="1" colspan="1">1.65</td><td rowspan="1" colspan="1">1.08</td><td rowspan="1" colspan="1">0.73</td><td rowspan="1" colspan="1">1.26</td><td rowspan="1" colspan="1">0.26</td></tr><tr><td rowspan="1" colspan="1">Metatarsus</td><td rowspan="1" colspan="1">1.48</td><td rowspan="1" colspan="1">1.00</td><td rowspan="1" colspan="1">0.78</td><td rowspan="1" colspan="1">1.05</td><td rowspan="1" colspan="1">‒</td></tr><tr><td rowspan="1" colspan="1">Tarsus</td><td rowspan="1" colspan="1">0.73</td><td rowspan="1" colspan="1">0.63</td><td rowspan="1" colspan="1">0.53</td><td rowspan="1" colspan="1">0.64</td><td rowspan="1" colspan="1">0.58</td></tr><tr><td rowspan="1" colspan="1">
              <bold>Total</bold>
            </td><td rowspan="1" colspan="1">
              <bold>6.19</bold>
            </td><td rowspan="1" colspan="1">
              <bold>4.55</bold>
            </td><td rowspan="1" colspan="1">
              <bold>3.54</bold>
            </td><td rowspan="1" colspan="1">
              <bold>5.06</bold>
            </td><td rowspan="1" colspan="1">
              <bold>1.58</bold>
            </td></tr><tr><td rowspan="1" colspan="6">
              <bold><italic><tp:taxon-name><tp:taxon-name-part taxon-name-part-type="genus">Nesticella</tp:taxon-name-part> <tp:taxon-name-part taxon-name-part-type="species">xixia</tp:taxon-name-part></tp:taxon-name></italic> sp. n.</bold>
            </td></tr><tr><td rowspan="1" colspan="6">Male</td></tr><tr><td rowspan="1" colspan="1"/><td rowspan="1" colspan="1">I</td><td rowspan="1" colspan="1">II</td><td rowspan="1" colspan="1">III</td><td rowspan="1" colspan="1">IV</td><td rowspan="1" colspan="1"/></tr><tr><td rowspan="1" colspan="1">Femur</td><td rowspan="1" colspan="1">3.00</td><td rowspan="1" colspan="1">2.32</td><td rowspan="1" colspan="1">1.85</td><td rowspan="1" colspan="1">2.55</td><td rowspan="1" colspan="1"/></tr><tr><td rowspan="1" colspan="1">Patella</td><td rowspan="1" colspan="1">0.68</td><td rowspan="1" colspan="1">0.64</td><td rowspan="1" colspan="1">0.53</td><td rowspan="1" colspan="1">0.59</td><td rowspan="1" colspan="1"/></tr><tr><td rowspan="1" colspan="1">Tibia</td><td rowspan="1" colspan="1">2.76</td><td rowspan="1" colspan="1">1.91</td><td rowspan="1" colspan="1">1.33</td><td rowspan="1" colspan="1">2.03</td><td rowspan="1" colspan="1"/></tr><tr><td rowspan="1" colspan="1">Metatarsus</td><td rowspan="1" colspan="1">2.68</td><td rowspan="1" colspan="1">1.88</td><td rowspan="1" colspan="1">1.45</td><td rowspan="1" colspan="1">1.91</td><td rowspan="1" colspan="1"/></tr><tr><td rowspan="1" colspan="1">Tarsus</td><td rowspan="1" colspan="1">1.04</td><td rowspan="1" colspan="1">0.91</td><td rowspan="1" colspan="1">0.73</td><td rowspan="1" colspan="1">0.88</td><td rowspan="1" colspan="1"/></tr><tr><td rowspan="1" colspan="1">
              <bold>Total</bold>
            </td><td rowspan="1" colspan="1">
              <bold>10.16</bold>
            </td><td rowspan="1" colspan="1">
              <bold>7.66</bold>
            </td><td rowspan="1" colspan="1">
              <bold>5.89</bold>
            </td><td rowspan="1" colspan="1">
              <bold>7.96</bold>
            </td><td rowspan="1" colspan="1"/></tr><tr><td rowspan="1" colspan="6">Female</td></tr><tr><td rowspan="1" colspan="1"/><td rowspan="1" colspan="1">I</td><td rowspan="1" colspan="1">II</td><td rowspan="1" colspan="1">III</td><td rowspan="1" colspan="1">IV</td><td rowspan="1" colspan="1">Palp</td></tr><tr><td rowspan="1" colspan="1">Femur</td><td rowspan="1" colspan="1">2.88</td><td rowspan="1" colspan="1">2.20</td><td rowspan="1" colspan="1">1.80</td><td rowspan="1" colspan="1">2.50</td><td rowspan="1" colspan="1">0.78</td></tr><tr><td rowspan="1" colspan="1">Patella</td><td rowspan="1" colspan="1">0.64</td><td rowspan="1" colspan="1">0.60</td><td rowspan="1" colspan="1">0.52</td><td rowspan="1" colspan="1">0.63</td><td rowspan="1" colspan="1">0.22</td></tr><tr><td rowspan="1" colspan="1">Tibia</td><td rowspan="1" colspan="1">2.68</td><td rowspan="1" colspan="1">1.81</td><td rowspan="1" colspan="1">1.18</td><td rowspan="1" colspan="1">1.94</td><td rowspan="1" colspan="1">0.41</td></tr><tr><td rowspan="1" colspan="1">Metatarsus</td><td rowspan="1" colspan="1">2.36</td><td rowspan="1" colspan="1">1.68</td><td rowspan="1" colspan="1">1.31</td><td rowspan="1" colspan="1">1.63</td><td rowspan="1" colspan="1">‒</td></tr><tr><td rowspan="1" colspan="1">Tarsus</td><td rowspan="1" colspan="1">1.00</td><td rowspan="1" colspan="1">0.85</td><td rowspan="1" colspan="1">0.69</td><td rowspan="1" colspan="1">0.78</td><td rowspan="1" colspan="1">0.88</td></tr><tr><td rowspan="1" colspan="1">
              <bold>Total</bold>
            </td><td rowspan="1" colspan="1">
              <bold>9.56</bold>
            </td><td rowspan="1" colspan="1">
              <bold>7.14</bold>
            </td><td rowspan="1" colspan="1">
              <bold>5.50</bold>
            </td><td rowspan="1" colspan="1">
              <bold>7.48</bold>
            </td><td rowspan="1" colspan="1">
              <bold>2.29</bold>
            </td></tr><tr><td rowspan="1" colspan="6">
              <bold><italic><tp:taxon-name><tp:taxon-name-part taxon-name-part-type="genus">Nesticella</tp:taxon-name-part> <tp:taxon-name-part taxon-name-part-type="species">yao</tp:taxon-name-part></tp:taxon-name></italic> sp. n.</bold>
            </td></tr><tr><td rowspan="1" colspan="6">Female</td></tr><tr><td rowspan="1" colspan="1"/><td rowspan="1" colspan="1">I</td><td rowspan="1" colspan="1">II</td><td rowspan="1" colspan="1">III</td><td rowspan="1" colspan="1">IV</td><td rowspan="1" colspan="1">Palp</td></tr><tr><td rowspan="1" colspan="1">Femur</td><td rowspan="1" colspan="1">2.35</td><td rowspan="1" colspan="1">1.81</td><td rowspan="1" colspan="1">1.50</td><td rowspan="1" colspan="1">2.03</td><td rowspan="1" colspan="1">0.66</td></tr><tr><td rowspan="1" colspan="1">Patella</td><td rowspan="1" colspan="1">0.56</td><td rowspan="1" colspan="1">0.53</td><td rowspan="1" colspan="1">0.48</td><td rowspan="1" colspan="1">0.53</td><td rowspan="1" colspan="1">0.23</td></tr><tr><td rowspan="1" colspan="1">Tibia</td><td rowspan="1" colspan="1">2.09</td><td rowspan="1" colspan="1">1.45</td><td rowspan="1" colspan="1">0.98</td><td rowspan="1" colspan="1">1.63</td><td rowspan="1" colspan="1">0.32</td></tr><tr><td rowspan="1" colspan="1">Metatarsus</td><td rowspan="1" colspan="1">1.94</td><td rowspan="1" colspan="1">1.38</td><td rowspan="1" colspan="1">1.08</td><td rowspan="1" colspan="1">1.34</td><td rowspan="1" colspan="1">‒</td></tr><tr><td rowspan="1" colspan="1">Tarsus</td><td rowspan="1" colspan="1">0.91</td><td rowspan="1" colspan="1">0.78</td><td rowspan="1" colspan="1">0.65</td><td rowspan="1" colspan="1">0.70</td><td rowspan="1" colspan="1">0.76</td></tr><tr><td rowspan="1" colspan="1">
              <bold>Total</bold>
            </td><td rowspan="1" colspan="1">
              <bold>7.85</bold>
            </td><td rowspan="1" colspan="1">
              <bold>5.95</bold>
            </td><td rowspan="1" colspan="1">
              <bold>4.69</bold>
            </td><td rowspan="1" colspan="1">
              <bold>6.23</bold>
            </td><td rowspan="1" colspan="1">
              <bold>1.97</bold>
            </td></tr><tr><td rowspan="1" colspan="6">
              <bold><italic><tp:taxon-name><tp:taxon-name-part taxon-name-part-type="genus">Nesticella</tp:taxon-name-part> <tp:taxon-name-part taxon-name-part-type="species">fuliangensis</tp:taxon-name-part></tp:taxon-name></italic> sp. n.</bold>
            </td></tr><tr><td rowspan="1" colspan="6">Male</td></tr><tr><td rowspan="1" colspan="1"/><td rowspan="1" colspan="1">I</td><td rowspan="1" colspan="1">II</td><td rowspan="1" colspan="1">III</td><td rowspan="1" colspan="1">IV</td><td rowspan="1" colspan="1"/></tr><tr><td rowspan="1" colspan="1">Femur</td><td rowspan="1" colspan="1">2.66</td><td rowspan="1" colspan="1">2.13</td><td rowspan="1" colspan="1">1.75</td><td rowspan="1" colspan="1">2.47</td><td rowspan="1" colspan="1"/></tr><tr><td rowspan="1" colspan="1">Patella</td><td rowspan="1" colspan="1">0.66</td><td rowspan="1" colspan="1">0.63</td><td rowspan="1" colspan="1">0.53</td><td rowspan="1" colspan="1">0.63</td><td rowspan="1" colspan="1"/></tr><tr><td rowspan="1" colspan="1">Tibia</td><td rowspan="1" colspan="1">2.59</td><td rowspan="1" colspan="1">1.88</td><td rowspan="1" colspan="1">1.38</td><td rowspan="1" colspan="1">2.22</td><td rowspan="1" colspan="1"/></tr><tr><td rowspan="1" colspan="1">Metatarsus</td><td rowspan="1" colspan="1">2.61</td><td rowspan="1" colspan="1">1.91</td><td rowspan="1" colspan="1">1.47</td><td rowspan="1" colspan="1">2.16</td><td rowspan="1" colspan="1"/></tr><tr><td rowspan="1" colspan="1">Tarsus</td><td rowspan="1" colspan="1">1.00</td><td rowspan="1" colspan="1">0.88</td><td rowspan="1" colspan="1">0.75</td><td rowspan="1" colspan="1">0.91</td><td rowspan="1" colspan="1"/></tr><tr><td rowspan="1" colspan="1">
              <bold>Total</bold>
            </td><td rowspan="1" colspan="1">
              <bold>9.52</bold>
            </td><td rowspan="1" colspan="1">
              <bold>7.43</bold>
            </td><td rowspan="1" colspan="1">
              <bold>5.88</bold>
            </td><td rowspan="1" colspan="1">
              <bold>8.39</bold>
            </td><td rowspan="1" colspan="1"/></tr><tr><td rowspan="1" colspan="6">Female</td></tr><tr><td rowspan="1" colspan="1"/><td rowspan="1" colspan="1">I</td><td rowspan="1" colspan="1">II</td><td rowspan="1" colspan="1">III</td><td rowspan="1" colspan="1">IV</td><td rowspan="1" colspan="1">Palp</td></tr><tr><td rowspan="1" colspan="1">Femur</td><td rowspan="1" colspan="1">2.63</td><td rowspan="1" colspan="1">2.06</td><td rowspan="1" colspan="1">1.72</td><td rowspan="1" colspan="1">2.38</td><td rowspan="1" colspan="1">0.80</td></tr><tr><td rowspan="1" colspan="1">Patella</td><td rowspan="1" colspan="1">0.69</td><td rowspan="1" colspan="1">0.63</td><td rowspan="1" colspan="1">0.56</td><td rowspan="1" colspan="1">0.63</td><td rowspan="1" colspan="1">0.30</td></tr><tr><td rowspan="1" colspan="1">Tibia</td><td rowspan="1" colspan="1">2.44</td><td rowspan="1" colspan="1">1.75</td><td rowspan="1" colspan="1">1.25</td><td rowspan="1" colspan="1">2.07</td><td rowspan="1" colspan="1">0.50</td></tr><tr><td rowspan="1" colspan="1">Metatarsus</td><td rowspan="1" colspan="1">2.34</td><td rowspan="1" colspan="1">1.69</td><td rowspan="1" colspan="1">1.30</td><td rowspan="1" colspan="1">1.75</td><td rowspan="1" colspan="1">‒</td></tr><tr><td rowspan="1" colspan="1">Tarsus</td><td rowspan="1" colspan="1">1.00</td><td rowspan="1" colspan="1">0.88</td><td rowspan="1" colspan="1">0.78</td><td rowspan="1" colspan="1">0.89</td><td rowspan="1" colspan="1">0.90</td></tr><tr><td rowspan="1" colspan="1">
              <bold>Total</bold>
            </td><td rowspan="1" colspan="1">
              <bold>9.10</bold>
            </td><td rowspan="1" colspan="1">
              <bold>7.01</bold>
            </td><td rowspan="1" colspan="1">
              <bold>5.61</bold>
            </td><td rowspan="1" colspan="1">
              <bold>7.72</bold>
            </td><td rowspan="1" colspan="1">
              <bold>2.50</bold>
            </td></tr><tr><td rowspan="1" colspan="6">
              <bold><italic><tp:taxon-name><tp:taxon-name-part taxon-name-part-type="genus">Nesticella</tp:taxon-name-part> <tp:taxon-name-part taxon-name-part-type="species">huomachongensis</tp:taxon-name-part></tp:taxon-name></italic> sp. n.</bold>
            </td></tr><tr><td rowspan="1" colspan="6">Male</td></tr><tr><td rowspan="1" colspan="1"/><td rowspan="1" colspan="1">I</td><td rowspan="1" colspan="1">II</td><td rowspan="1" colspan="1">III</td><td rowspan="1" colspan="1">IV</td><td rowspan="1" colspan="1"/></tr><tr><td rowspan="1" colspan="1">Femur</td><td rowspan="1" colspan="1">2.34</td><td rowspan="1" colspan="1">1.84</td><td rowspan="1" colspan="1">1.59</td><td rowspan="1" colspan="1">2.19</td><td rowspan="1" colspan="1"/></tr><tr><td rowspan="1" colspan="1">Patella</td><td rowspan="1" colspan="1">0.63</td><td rowspan="1" colspan="1">0.56</td><td rowspan="1" colspan="1">0.47</td><td rowspan="1" colspan="1">0.59</td><td rowspan="1" colspan="1"/></tr><tr><td rowspan="1" colspan="1">Tibia</td><td rowspan="1" colspan="1">2.28</td><td rowspan="1" colspan="1">1.66</td><td rowspan="1" colspan="1">1.22</td><td rowspan="1" colspan="1">1.95</td><td rowspan="1" colspan="1"/></tr><tr><td rowspan="1" colspan="1">Metatarsus</td><td rowspan="1" colspan="1">2.33</td><td rowspan="1" colspan="1">1.69</td><td rowspan="1" colspan="1">1.31</td><td rowspan="1" colspan="1">1.91</td><td rowspan="1" colspan="1"/></tr><tr><td rowspan="1" colspan="1">Tarsus</td><td rowspan="1" colspan="1">1.04</td><td rowspan="1" colspan="1">0.88</td><td rowspan="1" colspan="1">0.72</td><td rowspan="1" colspan="1">0.89</td><td rowspan="1" colspan="1"/></tr><tr><td rowspan="1" colspan="1">
              <bold>Total</bold>
            </td><td rowspan="1" colspan="1">
              <bold>8.62</bold>
            </td><td rowspan="1" colspan="1">
              <bold>6.63</bold>
            </td><td rowspan="1" colspan="1">
              <bold>5.31</bold>
            </td><td rowspan="1" colspan="1">
              <bold>7.53</bold>
            </td><td rowspan="1" colspan="1"/></tr><tr><td rowspan="1" colspan="6">Female</td></tr><tr><td rowspan="1" colspan="1"/><td rowspan="1" colspan="1">I</td><td rowspan="1" colspan="1">II</td><td rowspan="1" colspan="1">III</td><td rowspan="1" colspan="1">IV</td><td rowspan="1" colspan="1">Palp</td></tr><tr><td rowspan="1" colspan="1">Femur</td><td rowspan="1" colspan="1">2.32</td><td rowspan="1" colspan="1">1.84</td><td rowspan="1" colspan="1">1.56</td><td rowspan="1" colspan="1">2.16</td><td rowspan="1" colspan="1">0.70</td></tr><tr><td rowspan="1" colspan="1">Patella</td><td rowspan="1" colspan="1">0.64</td><td rowspan="1" colspan="1">0.60</td><td rowspan="1" colspan="1">0.51</td><td rowspan="1" colspan="1">0.59</td><td rowspan="1" colspan="1">0.29</td></tr><tr><td rowspan="1" colspan="1">Tibia</td><td rowspan="1" colspan="1">2.12</td><td rowspan="1" colspan="1">1.53</td><td rowspan="1" colspan="1">1.09</td><td rowspan="1" colspan="1">1.63</td><td rowspan="1" colspan="1">0.35</td></tr><tr><td rowspan="1" colspan="1">Metatarsus</td><td rowspan="1" colspan="1">2.06</td><td rowspan="1" colspan="1">1.52</td><td rowspan="1" colspan="1">1.16</td><td rowspan="1" colspan="1">1.56</td><td rowspan="1" colspan="1">‒</td></tr><tr><td rowspan="1" colspan="1">Tarsus</td><td rowspan="1" colspan="1">1.00</td><td rowspan="1" colspan="1">0.88</td><td rowspan="1" colspan="1">0.75</td><td rowspan="1" colspan="1">0.83</td><td rowspan="1" colspan="1">0.87</td></tr><tr><td rowspan="1" colspan="1">
              <bold>Total</bold>
            </td><td rowspan="1" colspan="1">
              <bold>8.14</bold>
            </td><td rowspan="1" colspan="1">
              <bold>6.37</bold>
            </td><td rowspan="1" colspan="1">
              <bold>5.07</bold>
            </td><td rowspan="1" colspan="1">
              <bold>6.77</bold>
            </td><td rowspan="1" colspan="1">
              <bold>2.21</bold>
            </td></tr><tr><td rowspan="1" colspan="6">
              <bold><italic><tp:taxon-name><tp:taxon-name-part taxon-name-part-type="genus">Nesticella</tp:taxon-name-part> <tp:taxon-name-part taxon-name-part-type="species">rongtangensis</tp:taxon-name-part></tp:taxon-name></italic> sp. n.</bold>
            </td></tr><tr><td rowspan="1" colspan="6">Male</td></tr><tr><td rowspan="1" colspan="1"/><td rowspan="1" colspan="1">I</td><td rowspan="1" colspan="1">II</td><td rowspan="1" colspan="1">III</td><td rowspan="1" colspan="1">IV</td><td rowspan="1" colspan="1"/></tr><tr><td rowspan="1" colspan="1">Femur</td><td rowspan="1" colspan="1">2.09</td><td rowspan="1" colspan="1">1.59</td><td rowspan="1" colspan="1">1.34</td><td rowspan="1" colspan="1">1.88</td><td rowspan="1" colspan="1"/></tr><tr><td rowspan="1" colspan="1">Patella</td><td rowspan="1" colspan="1">0.47</td><td rowspan="1" colspan="1">0.41</td><td rowspan="1" colspan="1">0.35</td><td rowspan="1" colspan="1">0.42</td><td rowspan="1" colspan="1"/></tr><tr><td rowspan="1" colspan="1">Tibia</td><td rowspan="1" colspan="1">2.03</td><td rowspan="1" colspan="1">1.44</td><td rowspan="1" colspan="1">1.03</td><td rowspan="1" colspan="1">1.69</td><td rowspan="1" colspan="1"/></tr><tr><td rowspan="1" colspan="1">Metatarsus</td><td rowspan="1" colspan="1">2.00</td><td rowspan="1" colspan="1">1.38</td><td rowspan="1" colspan="1">1.06</td><td rowspan="1" colspan="1">1.53</td><td rowspan="1" colspan="1"/></tr><tr><td rowspan="1" colspan="1">Tarsus</td><td rowspan="1" colspan="1">0.84</td><td rowspan="1" colspan="1">0.66</td><td rowspan="1" colspan="1">0.56</td><td rowspan="1" colspan="1">0.71</td><td rowspan="1" colspan="1"/></tr><tr><td rowspan="1" colspan="1">
              <bold>Total</bold>
            </td><td rowspan="1" colspan="1">
              <bold>7.43</bold>
            </td><td rowspan="1" colspan="1">
              <bold>5.48</bold>
            </td><td rowspan="1" colspan="1">
              <bold>4.34</bold>
            </td><td rowspan="1" colspan="1">
              <bold>6.23</bold>
            </td><td rowspan="1" colspan="1"/></tr><tr><td rowspan="1" colspan="6">
              <bold><italic><tp:taxon-name><tp:taxon-name-part taxon-name-part-type="genus">Nesticella</tp:taxon-name-part> <tp:taxon-name-part taxon-name-part-type="species">wanzaiensis</tp:taxon-name-part></tp:taxon-name></italic> sp. n.</bold>
            </td></tr><tr><td rowspan="1" colspan="6">Male</td></tr><tr><td rowspan="1" colspan="1"/><td rowspan="1" colspan="1">I</td><td rowspan="1" colspan="1">II</td><td rowspan="1" colspan="1">III</td><td rowspan="1" colspan="1">IV</td><td rowspan="1" colspan="1"/></tr><tr><td rowspan="1" colspan="1">Femur</td><td rowspan="1" colspan="1">2.28</td><td rowspan="1" colspan="1">1.72</td><td rowspan="1" colspan="1">1.50</td><td rowspan="1" colspan="1">2.00</td><td rowspan="1" colspan="1"/></tr><tr><td rowspan="1" colspan="1">Patella</td><td rowspan="1" colspan="1">0.61</td><td rowspan="1" colspan="1">0.53</td><td rowspan="1" colspan="1">0.45</td><td rowspan="1" colspan="1">0.50</td><td rowspan="1" colspan="1"/></tr><tr><td rowspan="1" colspan="1">Tibia</td><td rowspan="1" colspan="1">2.23</td><td rowspan="1" colspan="1">1.59</td><td rowspan="1" colspan="1">1.14</td><td rowspan="1" colspan="1">1.81</td><td rowspan="1" colspan="1"/></tr><tr><td rowspan="1" colspan="1">Metatarsus</td><td rowspan="1" colspan="1">2.31</td><td rowspan="1" colspan="1">1.56</td><td rowspan="1" colspan="1">1.22</td><td rowspan="1" colspan="1">1.69</td><td rowspan="1" colspan="1"/></tr><tr><td rowspan="1" colspan="1">Tarsus</td><td rowspan="1" colspan="1">1.06</td><td rowspan="1" colspan="1">0.83</td><td rowspan="1" colspan="1">0.72</td><td rowspan="1" colspan="1">0.84</td><td rowspan="1" colspan="1"/></tr><tr><td rowspan="1" colspan="1">
              <bold>Total</bold>
            </td><td rowspan="1" colspan="1">
              <bold>8.49</bold>
            </td><td rowspan="1" colspan="1">
              <bold>6.23</bold>
            </td><td rowspan="1" colspan="1">
              <bold>5.03</bold>
            </td><td rowspan="1" colspan="1">
              <bold>6.84</bold>
            </td><td rowspan="1" colspan="1"/></tr><tr><td rowspan="1" colspan="6">Female</td></tr><tr><td rowspan="1" colspan="1"/><td rowspan="1" colspan="1">I</td><td rowspan="1" colspan="1">II</td><td rowspan="1" colspan="1">III</td><td rowspan="1" colspan="1">IV</td><td rowspan="1" colspan="1">Palp</td></tr><tr><td rowspan="1" colspan="1">Femur</td><td rowspan="1" colspan="1">2.36</td><td rowspan="1" colspan="1">1.77</td><td rowspan="1" colspan="1">1.56</td><td rowspan="1" colspan="1">2.13</td><td rowspan="1" colspan="1"/></tr><tr><td rowspan="1" colspan="1">Patella</td><td rowspan="1" colspan="1">0.65</td><td rowspan="1" colspan="1">0.62</td><td rowspan="1" colspan="1">0.49</td><td rowspan="1" colspan="1">0.60</td><td rowspan="1" colspan="1"/></tr><tr><td rowspan="1" colspan="1">Tibia</td><td rowspan="1" colspan="1">2.31</td><td rowspan="1" colspan="1">1.65</td><td rowspan="1" colspan="1">1.18</td><td rowspan="1" colspan="1">1.92</td><td rowspan="1" colspan="1"/></tr><tr><td rowspan="1" colspan="1">Metatarsus</td><td rowspan="1" colspan="1">2.33</td><td rowspan="1" colspan="1">1.60</td><td rowspan="1" colspan="1">1.25</td><td rowspan="1" colspan="1">1.73</td><td rowspan="1" colspan="1"/></tr><tr><td rowspan="1" colspan="1">Tarsus</td><td rowspan="1" colspan="1">1.12</td><td rowspan="1" colspan="1">0.93</td><td rowspan="1" colspan="1">0.80</td><td rowspan="1" colspan="1">0.88</td><td rowspan="1" colspan="1"/></tr><tr><td rowspan="1" colspan="1">
              <bold>Total</bold>
            </td><td rowspan="1" colspan="1">
              <bold>8.77</bold>
            </td><td rowspan="1" colspan="1">
              <bold>6.57</bold>
            </td><td rowspan="1" colspan="1">
              <bold>5.28</bold>
            </td><td rowspan="1" colspan="1">
              <bold>7.26</bold>
            </td><td rowspan="1" colspan="1"/></tr><tr><td rowspan="1" colspan="6">
              <bold><italic><tp:taxon-name><tp:taxon-name-part taxon-name-part-type="genus">Nesticella</tp:taxon-name-part> <tp:taxon-name-part taxon-name-part-type="species">yanbeiensis</tp:taxon-name-part></tp:taxon-name></italic> sp. n.</bold>
            </td></tr><tr><td rowspan="1" colspan="6">Male</td></tr><tr><td rowspan="1" colspan="1"/><td rowspan="1" colspan="1">I</td><td rowspan="1" colspan="1">II</td><td rowspan="1" colspan="1">III</td><td rowspan="1" colspan="1">IV</td><td rowspan="1" colspan="1"/></tr><tr><td rowspan="1" colspan="1">Femur</td><td rowspan="1" colspan="1">2.22</td><td rowspan="1" colspan="1">1.83</td><td rowspan="1" colspan="1">1.53</td><td rowspan="1" colspan="1">2.00</td><td rowspan="1" colspan="1"/></tr><tr><td rowspan="1" colspan="1">Patella</td><td rowspan="1" colspan="1">0.66</td><td rowspan="1" colspan="1">0.60</td><td rowspan="1" colspan="1">0.48</td><td rowspan="1" colspan="1">0.53</td><td rowspan="1" colspan="1"/></tr><tr><td rowspan="1" colspan="1">Tibia</td><td rowspan="1" colspan="1">2.05</td><td rowspan="1" colspan="1">1.53</td><td rowspan="1" colspan="1">1.15</td><td rowspan="1" colspan="1">1.78</td><td rowspan="1" colspan="1"/></tr><tr><td rowspan="1" colspan="1">Metatarsus</td><td rowspan="1" colspan="1">2.06</td><td rowspan="1" colspan="1">1.55</td><td rowspan="1" colspan="1">1.23</td><td rowspan="1" colspan="1">1.66</td><td rowspan="1" colspan="1"/></tr><tr><td rowspan="1" colspan="1">Tarsus</td><td rowspan="1" colspan="1">1.03</td><td rowspan="1" colspan="1">0.91</td><td rowspan="1" colspan="1">0.73</td><td rowspan="1" colspan="1">0.91</td><td rowspan="1" colspan="1"/></tr><tr><td rowspan="1" colspan="1">
              <bold>Total</bold>
            </td><td rowspan="1" colspan="1">
              <bold>8.02</bold>
            </td><td rowspan="1" colspan="1">
              <bold>6.42</bold>
            </td><td rowspan="1" colspan="1">
              <bold>5.12</bold>
            </td><td rowspan="1" colspan="1">
              <bold>6.88</bold>
            </td><td rowspan="1" colspan="1"/></tr><tr><td rowspan="1" colspan="6">Female</td></tr><tr><td rowspan="1" colspan="1"/><td rowspan="1" colspan="1">I</td><td rowspan="1" colspan="1">II</td><td rowspan="1" colspan="1">III</td><td rowspan="1" colspan="1">IV</td><td rowspan="1" colspan="1">Palp</td></tr><tr><td rowspan="1" colspan="1">Femur</td><td rowspan="1" colspan="1">2.31</td><td rowspan="1" colspan="1">1.91</td><td rowspan="1" colspan="1">1.56</td><td rowspan="1" colspan="1">2.15</td><td rowspan="1" colspan="1">0.72</td></tr><tr><td rowspan="1" colspan="1">Patella</td><td rowspan="1" colspan="1">0.66</td><td rowspan="1" colspan="1">0.63</td><td rowspan="1" colspan="1">0.50</td><td rowspan="1" colspan="1">0.58</td><td rowspan="1" colspan="1">0.25</td></tr><tr><td rowspan="1" colspan="1">Tibia</td><td rowspan="1" colspan="1">2.13</td><td rowspan="1" colspan="1">1.53</td><td rowspan="1" colspan="1">1.10</td><td rowspan="1" colspan="1">1.80</td><td rowspan="1" colspan="1">0.38</td></tr><tr><td rowspan="1" colspan="1">Metatarsus</td><td rowspan="1" colspan="1">2.00</td><td rowspan="1" colspan="1">1.47</td><td rowspan="1" colspan="1">1.11</td><td rowspan="1" colspan="1">1.58</td><td rowspan="1" colspan="1">‒</td></tr><tr><td rowspan="1" colspan="1">Tarsus</td><td rowspan="1" colspan="1">0.97</td><td rowspan="1" colspan="1">0.88</td><td rowspan="1" colspan="1">0.70</td><td rowspan="1" colspan="1">0.85</td><td rowspan="1" colspan="1">0.82</td></tr><tr><td rowspan="1" colspan="1">
              <bold>Total</bold>
            </td><td rowspan="1" colspan="1">
              <bold>8.07</bold>
            </td><td rowspan="1" colspan="1">
              <bold>6.42</bold>
            </td><td rowspan="1" colspan="1">
              <bold>4.97</bold>
            </td><td rowspan="1" colspan="1">
              <bold>6.96</bold>
            </td><td rowspan="1" colspan="1">
              <bold>2.17</bold>
            </td></tr><tr><td rowspan="1" colspan="6">
              <bold><italic><tp:taxon-name><tp:taxon-name-part taxon-name-part-type="genus">Nesticella</tp:taxon-name-part> <tp:taxon-name-part taxon-name-part-type="species">baobab</tp:taxon-name-part></tp:taxon-name></italic> sp. n.</bold>
            </td></tr><tr><td rowspan="1" colspan="6">Male</td></tr><tr><td rowspan="1" colspan="1"/><td rowspan="1" colspan="1">I</td><td rowspan="1" colspan="1">II</td><td rowspan="1" colspan="1">III</td><td rowspan="1" colspan="1">IV</td><td rowspan="1" colspan="1"/></tr><tr><td rowspan="1" colspan="1">Femur</td><td rowspan="1" colspan="1">1.55</td><td rowspan="1" colspan="1">1.23</td><td rowspan="1" colspan="1">0.96</td><td rowspan="1" colspan="1">1.43</td><td rowspan="1" colspan="1"/></tr><tr><td rowspan="1" colspan="1">Patella</td><td rowspan="1" colspan="1">0.44</td><td rowspan="1" colspan="1">0.40</td><td rowspan="1" colspan="1">0.33</td><td rowspan="1" colspan="1">0.39</td><td rowspan="1" colspan="1"/></tr><tr><td rowspan="1" colspan="1">Tibia</td><td rowspan="1" colspan="1">1.48</td><td rowspan="1" colspan="1">1.01</td><td rowspan="1" colspan="1">0.68</td><td rowspan="1" colspan="1">1.19</td><td rowspan="1" colspan="1"/></tr><tr><td rowspan="1" colspan="1">Metatarsus</td><td rowspan="1" colspan="1">1.40</td><td rowspan="1" colspan="1">0.93</td><td rowspan="1" colspan="1">0.74</td><td rowspan="1" colspan="1">1.38</td><td rowspan="1" colspan="1"/></tr><tr><td rowspan="1" colspan="1">Tarsus</td><td rowspan="1" colspan="1">0.63</td><td rowspan="1" colspan="1">0.53</td><td rowspan="1" colspan="1">0.45</td><td rowspan="1" colspan="1">0.55</td><td rowspan="1" colspan="1"/></tr><tr><td rowspan="1" colspan="1">
              <bold>Total</bold>
            </td><td rowspan="1" colspan="1">
              <bold>5.50</bold>
            </td><td rowspan="1" colspan="1">
              <bold>4.10</bold>
            </td><td rowspan="1" colspan="1">
              <bold>3.16</bold>
            </td><td rowspan="1" colspan="1">
              <bold>4.94</bold>
            </td><td rowspan="1" colspan="1"/></tr><tr><td rowspan="1" colspan="6">
              <bold><italic><tp:taxon-name><tp:taxon-name-part taxon-name-part-type="genus">Nesticella</tp:taxon-name-part> <tp:taxon-name-part taxon-name-part-type="species">connectens</tp:taxon-name-part></tp:taxon-name></italic> Wunderlich, 1995</bold>
            </td></tr><tr><td rowspan="1" colspan="6">Male</td></tr><tr><td rowspan="1" colspan="1"/><td rowspan="1" colspan="1">I</td><td rowspan="1" colspan="1">II</td><td rowspan="1" colspan="1">III</td><td rowspan="1" colspan="1">IV</td><td rowspan="1" colspan="1"/></tr><tr><td rowspan="1" colspan="1">Femur</td><td rowspan="1" colspan="1">1.98</td><td rowspan="1" colspan="1">1.64</td><td rowspan="1" colspan="1">1.42</td><td rowspan="1" colspan="1">1.76</td><td rowspan="1" colspan="1"/></tr><tr><td rowspan="1" colspan="1">Patella</td><td rowspan="1" colspan="1">0.55</td><td rowspan="1" colspan="1">0.51</td><td rowspan="1" colspan="1">0.49</td><td rowspan="1" colspan="1">0.52</td><td rowspan="1" colspan="1"/></tr><tr><td rowspan="1" colspan="1">Tibia</td><td rowspan="1" colspan="1">1.83</td><td rowspan="1" colspan="1">1.41</td><td rowspan="1" colspan="1">0.96</td><td rowspan="1" colspan="1">1.48</td><td rowspan="1" colspan="1"/></tr><tr><td rowspan="1" colspan="1">Metatarsus</td><td rowspan="1" colspan="1">1.75</td><td rowspan="1" colspan="1">1.35</td><td rowspan="1" colspan="1">0.92</td><td rowspan="1" colspan="1">1.43</td><td rowspan="1" colspan="1"/></tr><tr><td rowspan="1" colspan="1">Tarsus</td><td rowspan="1" colspan="1">0.98</td><td rowspan="1" colspan="1">0.84</td><td rowspan="1" colspan="1">0.58</td><td rowspan="1" colspan="1">0.83</td><td rowspan="1" colspan="1"/></tr><tr><td rowspan="1" colspan="1">
              <bold>Total</bold>
            </td><td rowspan="1" colspan="1">
              <bold>7.09</bold>
            </td><td rowspan="1" colspan="1">
              <bold>5.75</bold>
            </td><td rowspan="1" colspan="1">
              <bold>4.37</bold>
            </td><td rowspan="1" colspan="1">
              <bold>6.02</bold>
            </td><td rowspan="1" colspan="1"/></tr><tr><td rowspan="1" colspan="6">Female</td></tr><tr><td rowspan="1" colspan="1"/><td rowspan="1" colspan="1">I</td><td rowspan="1" colspan="1">II</td><td rowspan="1" colspan="1">III</td><td rowspan="1" colspan="1">IV</td><td rowspan="1" colspan="1">Palp</td></tr><tr><td rowspan="1" colspan="1">Femur</td><td rowspan="1" colspan="1">1.94</td><td rowspan="1" colspan="1">1.58</td><td rowspan="1" colspan="1">1.28</td><td rowspan="1" colspan="1">1.80</td><td rowspan="1" colspan="1">0.63</td></tr><tr><td rowspan="1" colspan="1">Patella</td><td rowspan="1" colspan="1">0.54</td><td rowspan="1" colspan="1">0.49</td><td rowspan="1" colspan="1">0.46</td><td rowspan="1" colspan="1">0.51</td><td rowspan="1" colspan="1">0.24</td></tr><tr><td rowspan="1" colspan="1">Tibia</td><td rowspan="1" colspan="1">1.77</td><td rowspan="1" colspan="1">1.24</td><td rowspan="1" colspan="1">0.87</td><td rowspan="1" colspan="1">1.42</td><td rowspan="1" colspan="1">0.34</td></tr><tr><td rowspan="1" colspan="1">Metatarsus</td><td rowspan="1" colspan="1">1.62</td><td rowspan="1" colspan="1">1.22</td><td rowspan="1" colspan="1">0.98</td><td rowspan="1" colspan="1">1.37</td><td rowspan="1" colspan="1">‒</td></tr><tr><td rowspan="1" colspan="1">Tarsus</td><td rowspan="1" colspan="1">0.77</td><td rowspan="1" colspan="1">0.66</td><td rowspan="1" colspan="1">0.57</td><td rowspan="1" colspan="1">0.65</td><td rowspan="1" colspan="1">0.73</td></tr><tr><td rowspan="1" colspan="1">
              <bold>Total</bold>
            </td><td rowspan="1" colspan="1">
              <bold>6.64</bold>
            </td><td rowspan="1" colspan="1">
              <bold>5.19</bold>
            </td><td rowspan="1" colspan="1">
              <bold>4.16</bold>
            </td><td rowspan="1" colspan="1">
              <bold>5.75</bold>
            </td><td rowspan="1" colspan="1">
              <bold>1.94</bold>
            </td></tr><tr><td rowspan="1" colspan="6">
              <bold><italic><tp:taxon-name><tp:taxon-name-part taxon-name-part-type="genus">Nesticella</tp:taxon-name-part> <tp:taxon-name-part taxon-name-part-type="species">gongshanensis</tp:taxon-name-part></tp:taxon-name></italic> sp. n.</bold>
            </td></tr><tr><td rowspan="1" colspan="6">Female</td></tr><tr><td rowspan="1" colspan="1"/><td rowspan="1" colspan="1">I</td><td rowspan="1" colspan="1">II</td><td rowspan="1" colspan="1">III</td><td rowspan="1" colspan="1">IV</td><td rowspan="1" colspan="1">Palp</td></tr><tr><td rowspan="1" colspan="1">Femur</td><td rowspan="1" colspan="1">‒</td><td rowspan="1" colspan="1">1.44</td><td rowspan="1" colspan="1">1.14</td><td rowspan="1" colspan="1">1.64</td><td rowspan="1" colspan="1">0.54</td></tr><tr><td rowspan="1" colspan="1">Patella</td><td rowspan="1" colspan="1">‒</td><td rowspan="1" colspan="1">0.45</td><td rowspan="1" colspan="1">0.31</td><td rowspan="1" colspan="1">0.44</td><td rowspan="1" colspan="1">0.22</td></tr><tr><td rowspan="1" colspan="1">Tibia</td><td rowspan="1" colspan="1">‒</td><td rowspan="1" colspan="1">1.12</td><td rowspan="1" colspan="1">0.76</td><td rowspan="1" colspan="1">1.27</td><td rowspan="1" colspan="1">0.30</td></tr><tr><td rowspan="1" colspan="1">Metatarsus</td><td rowspan="1" colspan="1">‒</td><td rowspan="1" colspan="1">1.07</td><td rowspan="1" colspan="1">0.81</td><td rowspan="1" colspan="1">1.14</td><td rowspan="1" colspan="1">‒</td></tr><tr><td rowspan="1" colspan="1">Tarsus</td><td rowspan="1" colspan="1">‒</td><td rowspan="1" colspan="1">0.63</td><td rowspan="1" colspan="1">0.52</td><td rowspan="1" colspan="1">0.62</td><td rowspan="1" colspan="1">0.59</td></tr><tr><td rowspan="1" colspan="1">
              <bold>Total</bold>
            </td><td rowspan="1" colspan="1">‒</td><td rowspan="1" colspan="1">
              <bold>4.71</bold>
            </td><td rowspan="1" colspan="1">
              <bold>3.54</bold>
            </td><td rowspan="1" colspan="1">
              <bold>5.11</bold>
            </td><td rowspan="1" colspan="1">
              <bold>1.65</bold>
            </td></tr><tr><td rowspan="1" colspan="6">
              <bold><italic><tp:taxon-name><tp:taxon-name-part taxon-name-part-type="genus">Nesticella</tp:taxon-name-part> <tp:taxon-name-part taxon-name-part-type="species">griswoldi</tp:taxon-name-part></tp:taxon-name></italic> sp. n.</bold>
            </td></tr><tr><td rowspan="1" colspan="6">Male</td></tr><tr><td rowspan="1" colspan="1"/><td rowspan="1" colspan="1">I</td><td rowspan="1" colspan="1">II</td><td rowspan="1" colspan="1">III</td><td rowspan="1" colspan="1">IV</td><td rowspan="1" colspan="1"/></tr><tr><td rowspan="1" colspan="1">Femur</td><td rowspan="1" colspan="1">1.60</td><td rowspan="1" colspan="1">1.25</td><td rowspan="1" colspan="1">0.98</td><td rowspan="1" colspan="1">1.41</td><td rowspan="1" colspan="1"/></tr><tr><td rowspan="1" colspan="1">Patella</td><td rowspan="1" colspan="1">0.48</td><td rowspan="1" colspan="1">0.43</td><td rowspan="1" colspan="1">0.35</td><td rowspan="1" colspan="1">0.40</td><td rowspan="1" colspan="1"/></tr><tr><td rowspan="1" colspan="1">Tibia</td><td rowspan="1" colspan="1">1.50</td><td rowspan="1" colspan="1">1.05</td><td rowspan="1" colspan="1">0.67</td><td rowspan="1" colspan="1">1.17</td><td rowspan="1" colspan="1"/></tr><tr><td rowspan="1" colspan="1">Metatarsus</td><td rowspan="1" colspan="1">1.50</td><td rowspan="1" colspan="1">1.00</td><td rowspan="1" colspan="1">0.66</td><td rowspan="1" colspan="1">0.90</td><td rowspan="1" colspan="1"/></tr><tr><td rowspan="1" colspan="1">Tarsus</td><td rowspan="1" colspan="1">0.81</td><td rowspan="1" colspan="1">0.56</td><td rowspan="1" colspan="1">0.40</td><td rowspan="1" colspan="1">0.49</td><td rowspan="1" colspan="1"/></tr><tr><td rowspan="1" colspan="1">
              <bold>Total</bold>
            </td><td rowspan="1" colspan="1">
              <bold>5.89</bold>
            </td><td rowspan="1" colspan="1">
              <bold>4.29</bold>
            </td><td rowspan="1" colspan="1">
              <bold>3.06</bold>
            </td><td rowspan="1" colspan="1">
              <bold>4.37</bold>
            </td><td rowspan="1" colspan="1"/></tr><tr><td rowspan="1" colspan="6">Female</td></tr><tr><td rowspan="1" colspan="1"/><td rowspan="1" colspan="1">I</td><td rowspan="1" colspan="1">II</td><td rowspan="1" colspan="1">III</td><td rowspan="1" colspan="1">IV</td><td rowspan="1" colspan="1">Palp</td></tr><tr><td rowspan="1" colspan="1">Femur</td><td rowspan="1" colspan="1">1.49</td><td rowspan="1" colspan="1">1.14</td><td rowspan="1" colspan="1">0.86</td><td rowspan="1" colspan="1">1.34</td><td rowspan="1" colspan="1">0.42</td></tr><tr><td rowspan="1" colspan="1">Patella</td><td rowspan="1" colspan="1">0.44</td><td rowspan="1" colspan="1">0.40</td><td rowspan="1" colspan="1">0.35</td><td rowspan="1" colspan="1">0.42</td><td rowspan="1" colspan="1">‒</td></tr><tr><td rowspan="1" colspan="1">Tibia</td><td rowspan="1" colspan="1">1.29</td><td rowspan="1" colspan="1">0.86</td><td rowspan="1" colspan="1">0.56</td><td rowspan="1" colspan="1">1.02</td><td rowspan="1" colspan="1">‒</td></tr><tr><td rowspan="1" colspan="1">Metatarsus</td><td rowspan="1" colspan="1">1.19</td><td rowspan="1" colspan="1">0.84</td><td rowspan="1" colspan="1">0.62</td><td rowspan="1" colspan="1">0.96</td><td rowspan="1" colspan="1">‒</td></tr><tr><td rowspan="1" colspan="1">Tarsus</td><td rowspan="1" colspan="1">0.60</td><td rowspan="1" colspan="1">0.50</td><td rowspan="1" colspan="1">0.45</td><td rowspan="1" colspan="1">0.52</td><td rowspan="1" colspan="1">‒</td></tr><tr><td rowspan="1" colspan="1">
              <bold>Total</bold>
            </td><td rowspan="1" colspan="1">
              <bold>5.01</bold>
            </td><td rowspan="1" colspan="1">
              <bold>3.74</bold>
            </td><td rowspan="1" colspan="1">
              <bold>2.84</bold>
            </td><td rowspan="1" colspan="1">
              <bold>4.26</bold>
            </td><td rowspan="1" colspan="1">‒</td></tr><tr><td rowspan="1" colspan="6">
              <bold><italic><tp:taxon-name><tp:taxon-name-part taxon-name-part-type="genus">Nesticella</tp:taxon-name-part> <tp:taxon-name-part taxon-name-part-type="species">potala</tp:taxon-name-part></tp:taxon-name></italic> sp. n.</bold>
            </td></tr><tr><td rowspan="1" colspan="6">Female</td></tr><tr><td rowspan="1" colspan="1"/><td rowspan="1" colspan="1">I</td><td rowspan="1" colspan="1">II</td><td rowspan="1" colspan="1">III</td><td rowspan="1" colspan="1">IV</td><td rowspan="1" colspan="1">Palp</td></tr><tr><td rowspan="1" colspan="1">Femur</td><td rowspan="1" colspan="1">2.56</td><td rowspan="1" colspan="1">2.09</td><td rowspan="1" colspan="1">1.65</td><td rowspan="1" colspan="1">‒</td><td rowspan="1" colspan="1">0.73</td></tr><tr><td rowspan="1" colspan="1">Patella</td><td rowspan="1" colspan="1">0.59</td><td rowspan="1" colspan="1">0.57</td><td rowspan="1" colspan="1">0.51</td><td rowspan="1" colspan="1">‒</td><td rowspan="1" colspan="1">0.26</td></tr><tr><td rowspan="1" colspan="1">Tibia</td><td rowspan="1" colspan="1">2.34</td><td rowspan="1" colspan="1">1.72</td><td rowspan="1" colspan="1">1.13</td><td rowspan="1" colspan="1">‒</td><td rowspan="1" colspan="1">0.36</td></tr><tr><td rowspan="1" colspan="1">Metatarsus</td><td rowspan="1" colspan="1">2.33</td><td rowspan="1" colspan="1">1.42</td><td rowspan="1" colspan="1">1.26</td><td rowspan="1" colspan="1">‒</td><td rowspan="1" colspan="1">‒</td></tr><tr><td rowspan="1" colspan="1">Tarsus</td><td rowspan="1" colspan="1">0.91</td><td rowspan="1" colspan="1">1.10</td><td rowspan="1" colspan="1">0.70</td><td rowspan="1" colspan="1">‒</td><td rowspan="1" colspan="1">0.89</td></tr><tr><td rowspan="1" colspan="1">
              <bold>Total</bold>
            </td><td rowspan="1" colspan="1">
              <bold>8.73</bold>
            </td><td rowspan="1" colspan="1">
              <bold>6.90</bold>
            </td><td rowspan="1" colspan="1">
              <bold>5.25</bold>
            </td><td rowspan="1" colspan="1">‒</td><td rowspan="1" colspan="1">
              <bold>2.24</bold>
            </td></tr><tr><td rowspan="1" colspan="6">
              <bold><italic><tp:taxon-name><tp:taxon-name-part taxon-name-part-type="genus">Nesticella</tp:taxon-name-part> <tp:taxon-name-part taxon-name-part-type="species">sulawesi</tp:taxon-name-part></tp:taxon-name></italic> sp. n.</bold>
            </td></tr><tr><td rowspan="1" colspan="6">Female</td></tr><tr><td rowspan="1" colspan="1"/><td rowspan="1" colspan="1">I</td><td rowspan="1" colspan="1">II</td><td rowspan="1" colspan="1">III</td><td rowspan="1" colspan="1">IV</td><td rowspan="1" colspan="1">Palp</td></tr><tr><td rowspan="1" colspan="1">Femur</td><td rowspan="1" colspan="1">1.76</td><td rowspan="1" colspan="1">1.40</td><td rowspan="1" colspan="1">‒</td><td rowspan="1" colspan="1">1.64</td><td rowspan="1" colspan="1">0.54</td></tr><tr><td rowspan="1" colspan="1">Patella</td><td rowspan="1" colspan="1">0.52</td><td rowspan="1" colspan="1">0.48</td><td rowspan="1" colspan="1">‒</td><td rowspan="1" colspan="1">0.48</td><td rowspan="1" colspan="1">0.21</td></tr><tr><td rowspan="1" colspan="1">Tibia</td><td rowspan="1" colspan="1">1.58</td><td rowspan="1" colspan="1">1.16</td><td rowspan="1" colspan="1">‒</td><td rowspan="1" colspan="1">1.33</td><td rowspan="1" colspan="1">0.29</td></tr><tr><td rowspan="1" colspan="1">Metatarsus</td><td rowspan="1" colspan="1">1.47</td><td rowspan="1" colspan="1">1.10</td><td rowspan="1" colspan="1">‒</td><td rowspan="1" colspan="1">1.22</td><td rowspan="1" colspan="1">‒</td></tr><tr><td rowspan="1" colspan="1">Tarsus</td><td rowspan="1" colspan="1">0.76</td><td rowspan="1" colspan="1">0.66</td><td rowspan="1" colspan="1">‒</td><td rowspan="1" colspan="1">0.68</td><td rowspan="1" colspan="1">0.64</td></tr><tr><td rowspan="1" colspan="1">
              <bold>Total</bold>
            </td><td rowspan="1" colspan="1">
              <bold>6.09</bold>
            </td><td rowspan="1" colspan="1">
              <bold>4.80</bold>
            </td><td rowspan="1" colspan="1">
              <bold>0.00</bold>
            </td><td rowspan="1" colspan="1">
              <bold>5.35</bold>
            </td><td rowspan="1" colspan="1">
              <bold>1.68</bold>
            </td></tr><tr><td rowspan="1" colspan="6">
              <bold><italic><tp:taxon-name><tp:taxon-name-part taxon-name-part-type="genus">Nesticella</tp:taxon-name-part> <tp:taxon-name-part taxon-name-part-type="species">tibetana</tp:taxon-name-part></tp:taxon-name></italic> sp. n.</bold>
            </td></tr><tr><td rowspan="1" colspan="6">Male</td></tr><tr><td rowspan="1" colspan="1"/><td rowspan="1" colspan="1">I</td><td rowspan="1" colspan="1">II</td><td rowspan="1" colspan="1">III</td><td rowspan="1" colspan="1">IV</td><td rowspan="1" colspan="1"/></tr><tr><td rowspan="1" colspan="1">Femur</td><td rowspan="1" colspan="1">1.64</td><td rowspan="1" colspan="1">1.36</td><td rowspan="1" colspan="1">1.09</td><td rowspan="1" colspan="1">1.59</td><td rowspan="1" colspan="1"/></tr><tr><td rowspan="1" colspan="1">Patella</td><td rowspan="1" colspan="1">0.43</td><td rowspan="1" colspan="1">0.41</td><td rowspan="1" colspan="1">0.34</td><td rowspan="1" colspan="1">0.46</td><td rowspan="1" colspan="1"/></tr><tr><td rowspan="1" colspan="1">Tibia</td><td rowspan="1" colspan="1">1.28</td><td rowspan="1" colspan="1">1.14</td><td rowspan="1" colspan="1">0.75</td><td rowspan="1" colspan="1">1.22</td><td rowspan="1" colspan="1"/></tr><tr><td rowspan="1" colspan="1">Metatarsus</td><td rowspan="1" colspan="1">1.32</td><td rowspan="1" colspan="1">1.36</td><td rowspan="1" colspan="1">0.84</td><td rowspan="1" colspan="1">1.10</td><td rowspan="1" colspan="1"/></tr><tr><td rowspan="1" colspan="1">Tarsus</td><td rowspan="1" colspan="1">0.59</td><td rowspan="1" colspan="1">0.58</td><td rowspan="1" colspan="1">0.48</td><td rowspan="1" colspan="1">0.62</td><td rowspan="1" colspan="1"/></tr><tr><td rowspan="1" colspan="1">
              <bold>Total</bold>
            </td><td rowspan="1" colspan="1">
              <bold>5.26</bold>
            </td><td rowspan="1" colspan="1">
              <bold>4.85</bold>
            </td><td rowspan="1" colspan="1">
              <bold>3.50</bold>
            </td><td rowspan="1" colspan="1">
              <bold>4.99</bold>
            </td><td rowspan="1" colspan="1"/></tr><tr><td rowspan="1" colspan="6">Female</td></tr><tr><td rowspan="1" colspan="1"/><td rowspan="1" colspan="1">I</td><td rowspan="1" colspan="1">II</td><td rowspan="1" colspan="1">III</td><td rowspan="1" colspan="1">IV</td><td rowspan="1" colspan="1">Palp</td></tr><tr><td rowspan="1" colspan="1">Femur</td><td rowspan="1" colspan="1">1.58</td><td rowspan="1" colspan="1">1.24</td><td rowspan="1" colspan="1">1.01</td><td rowspan="1" colspan="1">1.52</td><td rowspan="1" colspan="1">0.49</td></tr><tr><td rowspan="1" colspan="1">Patella</td><td rowspan="1" colspan="1">0.49</td><td rowspan="1" colspan="1">0.46</td><td rowspan="1" colspan="1">0.38</td><td rowspan="1" colspan="1">0.44</td><td rowspan="1" colspan="1">0.20</td></tr><tr><td rowspan="1" colspan="1">Tibia</td><td rowspan="1" colspan="1">1.37</td><td rowspan="1" colspan="1">0.92</td><td rowspan="1" colspan="1">0.64</td><td rowspan="1" colspan="1">1.10</td><td rowspan="1" colspan="1">0.25</td></tr><tr><td rowspan="1" colspan="1">Metatarsus</td><td rowspan="1" colspan="1">1.28</td><td rowspan="1" colspan="1">0.93</td><td rowspan="1" colspan="1">0.71</td><td rowspan="1" colspan="1">1.06</td><td rowspan="1" colspan="1">‒</td></tr><tr><td rowspan="1" colspan="1">Tarsus</td><td rowspan="1" colspan="1">0.64</td><td rowspan="1" colspan="1">0.56</td><td rowspan="1" colspan="1">0.50</td><td rowspan="1" colspan="1">0.62</td><td rowspan="1" colspan="1">0.55</td></tr><tr><td rowspan="1" colspan="1">
              <bold>Total</bold>
            </td><td rowspan="1" colspan="1">
              <bold>5.36</bold>
            </td><td rowspan="1" colspan="1">
              <bold>4.11</bold>
            </td><td rowspan="1" colspan="1">
              <bold>3.24</bold>
            </td><td rowspan="1" colspan="1">
              <bold>4.74</bold>
            </td><td rowspan="1" colspan="1">
              <bold>1.49</bold>
            </td></tr><tr><td rowspan="1" colspan="6">
              <bold><italic><tp:taxon-name><tp:taxon-name-part taxon-name-part-type="genus">Nesticella</tp:taxon-name-part> <tp:taxon-name-part taxon-name-part-type="species">vanlang</tp:taxon-name-part></tp:taxon-name></italic> sp. n.</bold>
            </td></tr><tr><td rowspan="1" colspan="6">Female</td></tr><tr><td rowspan="1" colspan="1"/><td rowspan="1" colspan="1">I</td><td rowspan="1" colspan="1">II</td><td rowspan="1" colspan="1">III</td><td rowspan="1" colspan="1">IV</td><td rowspan="1" colspan="1">Palp</td></tr><tr><td rowspan="1" colspan="1">Femur</td><td rowspan="1" colspan="1">1.68</td><td rowspan="1" colspan="1">1.29</td><td rowspan="1" colspan="1">1.00</td><td rowspan="1" colspan="1">‒</td><td rowspan="1" colspan="1">0.48</td></tr><tr><td rowspan="1" colspan="1">Patella</td><td rowspan="1" colspan="1">0.50</td><td rowspan="1" colspan="1">0.43</td><td rowspan="1" colspan="1">0.38</td><td rowspan="1" colspan="1">‒</td><td rowspan="1" colspan="1">0.19</td></tr><tr><td rowspan="1" colspan="1">Tibia</td><td rowspan="1" colspan="1">1.50</td><td rowspan="1" colspan="1">1.04</td><td rowspan="1" colspan="1">0.63</td><td rowspan="1" colspan="1">‒</td><td rowspan="1" colspan="1">0.25</td></tr><tr><td rowspan="1" colspan="1">Metatarsus</td><td rowspan="1" colspan="1">1.45</td><td rowspan="1" colspan="1">1.00</td><td rowspan="1" colspan="1">0.73</td><td rowspan="1" colspan="1">‒</td><td rowspan="1" colspan="1">‒</td></tr><tr><td rowspan="1" colspan="1">Tarsus</td><td rowspan="1" colspan="1">0.73</td><td rowspan="1" colspan="1">0.59</td><td rowspan="1" colspan="1">0.50</td><td rowspan="1" colspan="1">‒</td><td rowspan="1" colspan="1">0.57</td></tr><tr><td rowspan="1" colspan="1">
              <bold>Total</bold>
            </td><td rowspan="1" colspan="1">
              <bold>5.86</bold>
            </td><td rowspan="1" colspan="1">
              <bold>4.35</bold>
            </td><td rowspan="1" colspan="1">
              <bold>3.24</bold>
            </td><td rowspan="1" colspan="1">‒</td><td rowspan="1" colspan="1">
              <bold>1.49</bold>
            </td></tr><tr><td rowspan="1" colspan="6">
              <bold><italic><tp:taxon-name><tp:taxon-name-part taxon-name-part-type="genus">Nesticella</tp:taxon-name-part> <tp:taxon-name-part taxon-name-part-type="species">zhiyuani</tp:taxon-name-part></tp:taxon-name></italic> sp. n.</bold>
            </td></tr><tr><td rowspan="1" colspan="6">Male</td></tr><tr><td rowspan="1" colspan="1"/><td rowspan="1" colspan="1">I</td><td rowspan="1" colspan="1">II</td><td rowspan="1" colspan="1">III</td><td rowspan="1" colspan="1">IV</td><td rowspan="1" colspan="1"/></tr><tr><td rowspan="1" colspan="1">Femur</td><td rowspan="1" colspan="1">1.76</td><td rowspan="1" colspan="1">1.43</td><td rowspan="1" colspan="1">1.11</td><td rowspan="1" colspan="1">1.64</td><td rowspan="1" colspan="1"/></tr><tr><td rowspan="1" colspan="1">Patella</td><td rowspan="1" colspan="1">0.50</td><td rowspan="1" colspan="1">0.46</td><td rowspan="1" colspan="1">0.38</td><td rowspan="1" colspan="1">0.44</td><td rowspan="1" colspan="1"/></tr><tr><td rowspan="1" colspan="1">Tibia</td><td rowspan="1" colspan="1">1.70</td><td rowspan="1" colspan="1">1.22</td><td rowspan="1" colspan="1">0.81</td><td rowspan="1" colspan="1">1.41</td><td rowspan="1" colspan="1"/></tr><tr><td rowspan="1" colspan="1">Metatarsus</td><td rowspan="1" colspan="1">1.66</td><td rowspan="1" colspan="1">1.21</td><td rowspan="1" colspan="1">0.89</td><td rowspan="1" colspan="1">1.40</td><td rowspan="1" colspan="1"/></tr><tr><td rowspan="1" colspan="1">Tarsus</td><td rowspan="1" colspan="1">0.73</td><td rowspan="1" colspan="1">0.62</td><td rowspan="1" colspan="1">0.48</td><td rowspan="1" colspan="1">0.63</td><td rowspan="1" colspan="1"/></tr><tr><td rowspan="1" colspan="1">
              <bold>Total</bold>
            </td><td rowspan="1" colspan="1">
              <bold>6.35</bold>
            </td><td rowspan="1" colspan="1">
              <bold>4.94</bold>
            </td><td rowspan="1" colspan="1">
              <bold>3.67</bold>
            </td><td rowspan="1" colspan="1">
              <bold>5.52</bold>
            </td><td rowspan="1" colspan="1"/></tr><tr><td rowspan="1" colspan="6">Female</td></tr><tr><td rowspan="1" colspan="1"/><td rowspan="1" colspan="1">I</td><td rowspan="1" colspan="1">II</td><td rowspan="1" colspan="1">III</td><td rowspan="1" colspan="1">IV</td><td rowspan="1" colspan="1">Palp</td></tr><tr><td rowspan="1" colspan="1">Femur</td><td rowspan="1" colspan="1">1.39</td><td rowspan="1" colspan="1">1.19</td><td rowspan="1" colspan="1">0.97</td><td rowspan="1" colspan="1">1.14</td><td rowspan="1" colspan="1">0.48</td></tr><tr><td rowspan="1" colspan="1">Patella</td><td rowspan="1" colspan="1">0.46</td><td rowspan="1" colspan="1">0.41</td><td rowspan="1" colspan="1">0.37</td><td rowspan="1" colspan="1">0.42</td><td rowspan="1" colspan="1">0.19</td></tr><tr><td rowspan="1" colspan="1">Tibia</td><td rowspan="1" colspan="1">1.36</td><td rowspan="1" colspan="1">0.97</td><td rowspan="1" colspan="1">0.65</td><td rowspan="1" colspan="1">1.15</td><td rowspan="1" colspan="1">0.27</td></tr><tr><td rowspan="1" colspan="1">Metatarsus</td><td rowspan="1" colspan="1">1.26</td><td rowspan="1" colspan="1">0.90</td><td rowspan="1" colspan="1">0.70</td><td rowspan="1" colspan="1">1.04</td><td rowspan="1" colspan="1">‒</td></tr><tr><td rowspan="1" colspan="1">Tarsus</td><td rowspan="1" colspan="1">0.67</td><td rowspan="1" colspan="1">0.56</td><td rowspan="1" colspan="1">0.48</td><td rowspan="1" colspan="1">0.56</td><td rowspan="1" colspan="1">0.55</td></tr><tr><td rowspan="1" colspan="1">
              <bold>Total</bold>
            </td><td rowspan="1" colspan="1">
              <bold>5.14</bold>
            </td><td rowspan="1" colspan="1">
              <bold>4.03</bold>
            </td><td rowspan="1" colspan="1">
              <bold>3.17</bold>
            </td><td rowspan="1" colspan="1">
              <bold>4.31</bold>
            </td><td rowspan="1" colspan="1">
              <bold>1.49</bold>
            </td></tr><tr><td rowspan="1" colspan="6">
              <bold><italic><tp:taxon-name><tp:taxon-name-part taxon-name-part-type="genus">Nesticella</tp:taxon-name-part> <tp:taxon-name-part taxon-name-part-type="species">phami</tp:taxon-name-part></tp:taxon-name></italic> sp. n.</bold>
            </td></tr><tr><td rowspan="1" colspan="6">Male</td></tr><tr><td rowspan="1" colspan="1"/><td rowspan="1" colspan="1">I</td><td rowspan="1" colspan="1">II</td><td rowspan="1" colspan="1">III</td><td rowspan="1" colspan="1">IV</td><td rowspan="1" colspan="1"/></tr><tr><td rowspan="1" colspan="1">Femur</td><td rowspan="1" colspan="1">1.50</td><td rowspan="1" colspan="1">1.24</td><td rowspan="1" colspan="1">1.00</td><td rowspan="1" colspan="1">1.42</td><td rowspan="1" colspan="1"/></tr><tr><td rowspan="1" colspan="1">Patella</td><td rowspan="1" colspan="1">0.41</td><td rowspan="1" colspan="1">0.40</td><td rowspan="1" colspan="1">0.34</td><td rowspan="1" colspan="1">0.40</td><td rowspan="1" colspan="1"/></tr><tr><td rowspan="1" colspan="1">Tibia</td><td rowspan="1" colspan="1">1.30</td><td rowspan="1" colspan="1">0.94</td><td rowspan="1" colspan="1">0.68</td><td rowspan="1" colspan="1">1.12</td><td rowspan="1" colspan="1"/></tr><tr><td rowspan="1" colspan="1">Metatarsus</td><td rowspan="1" colspan="1">1.44</td><td rowspan="1" colspan="1">1.03</td><td rowspan="1" colspan="1">0.77</td><td rowspan="1" colspan="1">1.18</td><td rowspan="1" colspan="1"/></tr><tr><td rowspan="1" colspan="1">Tarsus</td><td rowspan="1" colspan="1">0.62</td><td rowspan="1" colspan="1">0.57</td><td rowspan="1" colspan="1">0.48</td><td rowspan="1" colspan="1">0.56</td><td rowspan="1" colspan="1"/></tr><tr><td rowspan="1" colspan="1">
              <bold>Total</bold>
            </td><td rowspan="1" colspan="1">
              <bold>5.27</bold>
            </td><td rowspan="1" colspan="1">
              <bold>4.18</bold>
            </td><td rowspan="1" colspan="1">
              <bold>3.27</bold>
            </td><td rowspan="1" colspan="1">
              <bold>4.68</bold>
            </td><td rowspan="1" colspan="1"/></tr><tr><td rowspan="1" colspan="6">Female</td></tr><tr><td rowspan="1" colspan="1"/><td rowspan="1" colspan="1">I</td><td rowspan="1" colspan="1">II</td><td rowspan="1" colspan="1">III</td><td rowspan="1" colspan="1">IV</td><td rowspan="1" colspan="1">Palp</td></tr><tr><td rowspan="1" colspan="1">Femur</td><td rowspan="1" colspan="1">1.69</td><td rowspan="1" colspan="1">1.40</td><td rowspan="1" colspan="1">1.11</td><td rowspan="1" colspan="1">1.60</td><td rowspan="1" colspan="1">0.52</td></tr><tr><td rowspan="1" colspan="1">Patella</td><td rowspan="1" colspan="1">0.48</td><td rowspan="1" colspan="1">0.46</td><td rowspan="1" colspan="1">0.38</td><td rowspan="1" colspan="1">0.46</td><td rowspan="1" colspan="1">0.22</td></tr><tr><td rowspan="1" colspan="1">Tibia</td><td rowspan="1" colspan="1">1.44</td><td rowspan="1" colspan="1">1.05</td><td rowspan="1" colspan="1">0.73</td><td rowspan="1" colspan="1">1.24</td><td rowspan="1" colspan="1">0.27</td></tr><tr><td rowspan="1" colspan="1">Metatarsus</td><td rowspan="1" colspan="1">1.42</td><td rowspan="1" colspan="1">1.11</td><td rowspan="1" colspan="1">0.79</td><td rowspan="1" colspan="1">1.19</td><td rowspan="1" colspan="1">‒</td></tr><tr><td rowspan="1" colspan="1">Tarsus</td><td rowspan="1" colspan="1">0.70</td><td rowspan="1" colspan="1">0.62</td><td rowspan="1" colspan="1">0.54</td><td rowspan="1" colspan="1">0.63</td><td rowspan="1" colspan="1">0.61</td></tr><tr><td rowspan="1" colspan="1">
              <bold>Total</bold>
            </td><td rowspan="1" colspan="1">
              <bold>5.73</bold>
            </td><td rowspan="1" colspan="1">
              <bold>4.64</bold>
            </td><td rowspan="1" colspan="1">
              <bold>3.55</bold>
            </td><td rowspan="1" colspan="1">
              <bold>5.12</bold>
            </td><td rowspan="1" colspan="1">
              <bold>1.62</bold>
            </td></tr><tr><td rowspan="1" colspan="6">
              <bold><italic><tp:taxon-name><tp:taxon-name-part taxon-name-part-type="genus">Nesticella</tp:taxon-name-part> <tp:taxon-name-part taxon-name-part-type="species">sumatrana</tp:taxon-name-part></tp:taxon-name></italic> sp. n.</bold>
            </td></tr><tr><td rowspan="1" colspan="6">Male</td></tr><tr><td rowspan="1" colspan="1"/><td rowspan="1" colspan="1">I</td><td rowspan="1" colspan="1">II</td><td rowspan="1" colspan="1">III</td><td rowspan="1" colspan="1">IV</td><td rowspan="1" colspan="1"/></tr><tr><td rowspan="1" colspan="1">Femur</td><td rowspan="1" colspan="1">1.43</td><td rowspan="1" colspan="1">1.20</td><td rowspan="1" colspan="1">1.03</td><td rowspan="1" colspan="1">1.28</td><td rowspan="1" colspan="1"/></tr><tr><td rowspan="1" colspan="1">Patella</td><td rowspan="1" colspan="1">0.38</td><td rowspan="1" colspan="1">0.37</td><td rowspan="1" colspan="1">0.30</td><td rowspan="1" colspan="1">0.37</td><td rowspan="1" colspan="1"/></tr><tr><td rowspan="1" colspan="1">Tibia</td><td rowspan="1" colspan="1">1.13</td><td rowspan="1" colspan="1">0.88</td><td rowspan="1" colspan="1">0.72</td><td rowspan="1" colspan="1">1.05</td><td rowspan="1" colspan="1"/></tr><tr><td rowspan="1" colspan="1">Metatarsus</td><td rowspan="1" colspan="1">1.05</td><td rowspan="1" colspan="1">0.85</td><td rowspan="1" colspan="1">0.75</td><td rowspan="1" colspan="1">1.00</td><td rowspan="1" colspan="1"/></tr><tr><td rowspan="1" colspan="1">Tarsus</td><td rowspan="1" colspan="1">0.55</td><td rowspan="1" colspan="1">0.51</td><td rowspan="1" colspan="1">0.49</td><td rowspan="1" colspan="1">0.53</td><td rowspan="1" colspan="1"/></tr><tr><td rowspan="1" colspan="1">
              <bold>Total</bold>
            </td><td rowspan="1" colspan="1">
              <bold>4.54</bold>
            </td><td rowspan="1" colspan="1">
              <bold>3.81</bold>
            </td><td rowspan="1" colspan="1">
              <bold>3.29</bold>
            </td><td rowspan="1" colspan="1">
              <bold>4.23</bold>
            </td><td rowspan="1" colspan="1"/></tr><tr><td rowspan="1" colspan="6">
              <bold><italic><tp:taxon-name><tp:taxon-name-part taxon-name-part-type="genus">Nesticella</tp:taxon-name-part> <tp:taxon-name-part taxon-name-part-type="species">kaohsiungensis</tp:taxon-name-part></tp:taxon-name></italic> sp. n.</bold>
            </td></tr><tr><td rowspan="1" colspan="6">Male</td></tr><tr><td rowspan="1" colspan="1"/><td rowspan="1" colspan="1">I</td><td rowspan="1" colspan="1">II</td><td rowspan="1" colspan="1">III</td><td rowspan="1" colspan="1">IV</td><td rowspan="1" colspan="1"/></tr><tr><td rowspan="1" colspan="1">Femur</td><td rowspan="1" colspan="1">1.81</td><td rowspan="1" colspan="1">1.52</td><td rowspan="1" colspan="1">1.16</td><td rowspan="1" colspan="1">1.66</td><td rowspan="1" colspan="1"/></tr><tr><td rowspan="1" colspan="1">Patella</td><td rowspan="1" colspan="1">0.47</td><td rowspan="1" colspan="1">0.44</td><td rowspan="1" colspan="1">0.36</td><td rowspan="1" colspan="1">0.44</td><td rowspan="1" colspan="1"/></tr><tr><td rowspan="1" colspan="1">Tibia</td><td rowspan="1" colspan="1">1.72</td><td rowspan="1" colspan="1">1.19</td><td rowspan="1" colspan="1">0.83</td><td rowspan="1" colspan="1">1.34</td><td rowspan="1" colspan="1"/></tr><tr><td rowspan="1" colspan="1">Metatarsus</td><td rowspan="1" colspan="1">1.75</td><td rowspan="1" colspan="1">1.22</td><td rowspan="1" colspan="1">0.90</td><td rowspan="1" colspan="1">1.30</td><td rowspan="1" colspan="1"/></tr><tr><td rowspan="1" colspan="1">Tarsus</td><td rowspan="1" colspan="1">0.75</td><td rowspan="1" colspan="1">0.66</td><td rowspan="1" colspan="1">0.53</td><td rowspan="1" colspan="1">0.64</td><td rowspan="1" colspan="1"/></tr><tr><td rowspan="1" colspan="1">
              <bold>Total</bold>
            </td><td rowspan="1" colspan="1">
              <bold>6.50</bold>
            </td><td rowspan="1" colspan="1">
              <bold>5.03</bold>
            </td><td rowspan="1" colspan="1">
              <bold>3.78</bold>
            </td><td rowspan="1" colspan="1">
              <bold>5.38</bold>
            </td><td rowspan="1" colspan="1"/></tr><tr><td rowspan="1" colspan="6">Female</td></tr><tr><td rowspan="1" colspan="1"/><td rowspan="1" colspan="1">I</td><td rowspan="1" colspan="1">II</td><td rowspan="1" colspan="1">III</td><td rowspan="1" colspan="1">IV</td><td rowspan="1" colspan="1">Palp</td></tr><tr><td rowspan="1" colspan="1">Femur</td><td rowspan="1" colspan="1">1.78</td><td rowspan="1" colspan="1">1.34</td><td rowspan="1" colspan="1">1.16</td><td rowspan="1" colspan="1">1.69</td><td rowspan="1" colspan="1">0.54</td></tr><tr><td rowspan="1" colspan="1">Patella</td><td rowspan="1" colspan="1">0.47</td><td rowspan="1" colspan="1">0.44</td><td rowspan="1" colspan="1">0.39</td><td rowspan="1" colspan="1">0.46</td><td rowspan="1" colspan="1">0.22</td></tr><tr><td rowspan="1" colspan="1">Tibia</td><td rowspan="1" colspan="1">1.63</td><td rowspan="1" colspan="1">1.09</td><td rowspan="1" colspan="1">0.73</td><td rowspan="1" colspan="1">1.32</td><td rowspan="1" colspan="1">0.28</td></tr><tr><td rowspan="1" colspan="1">Metatarsus</td><td rowspan="1" colspan="1">1.50</td><td rowspan="1" colspan="1">1.08</td><td rowspan="1" colspan="1">0.81</td><td rowspan="1" colspan="1">1.13</td><td rowspan="1" colspan="1">‒</td></tr><tr><td rowspan="1" colspan="1">Tarsus</td><td rowspan="1" colspan="1">0.73</td><td rowspan="1" colspan="1">0.61</td><td rowspan="1" colspan="1">0.51</td><td rowspan="1" colspan="1">0.59</td><td rowspan="1" colspan="1">0.63</td></tr><tr><td rowspan="1" colspan="1">
              <bold>Total</bold>
            </td><td rowspan="1" colspan="1">
              <bold>6.11</bold>
            </td><td rowspan="1" colspan="1">
              <bold>4.56</bold>
            </td><td rowspan="1" colspan="1">
              <bold>3.60</bold>
            </td><td rowspan="1" colspan="1">
              <bold>5.19</bold>
            </td><td rowspan="1" colspan="1">
              <bold>1.67</bold>
            </td></tr><tr><td rowspan="1" colspan="6">
              <bold><italic><tp:taxon-name><tp:taxon-name-part taxon-name-part-type="genus">Pseudonesticus</tp:taxon-name-part> <tp:taxon-name-part taxon-name-part-type="species">dafangensis</tp:taxon-name-part></tp:taxon-name></italic> sp. n.</bold>
            </td></tr><tr><td rowspan="1" colspan="6">Male</td></tr><tr><td rowspan="1" colspan="1"/><td rowspan="1" colspan="1">I</td><td rowspan="1" colspan="1">II</td><td rowspan="1" colspan="1">III</td><td rowspan="1" colspan="1">IV</td><td rowspan="1" colspan="1"/></tr><tr><td rowspan="1" colspan="1">Femur</td><td rowspan="1" colspan="1">1.44</td><td rowspan="1" colspan="1">1.19</td><td rowspan="1" colspan="1">0.98</td><td rowspan="1" colspan="1">1.43</td><td rowspan="1" colspan="1"/></tr><tr><td rowspan="1" colspan="1">Patella</td><td rowspan="1" colspan="1">0.40</td><td rowspan="1" colspan="1">0.38</td><td rowspan="1" colspan="1">0.31</td><td rowspan="1" colspan="1">0.37</td><td rowspan="1" colspan="1"/></tr><tr><td rowspan="1" colspan="1">Tibia</td><td rowspan="1" colspan="1">1.41</td><td rowspan="1" colspan="1">0.98</td><td rowspan="1" colspan="1">0.70</td><td rowspan="1" colspan="1">1.25</td><td rowspan="1" colspan="1"/></tr><tr><td rowspan="1" colspan="1">Metatarsus</td><td rowspan="1" colspan="1">1.28</td><td rowspan="1" colspan="1">1.05</td><td rowspan="1" colspan="1">0.74</td><td rowspan="1" colspan="1">1.06</td><td rowspan="1" colspan="1"/></tr><tr><td rowspan="1" colspan="1">Tarsus</td><td rowspan="1" colspan="1">0.76</td><td rowspan="1" colspan="1">0.65</td><td rowspan="1" colspan="1">0.52</td><td rowspan="1" colspan="1">0.65</td><td rowspan="1" colspan="1"/></tr><tr><td rowspan="1" colspan="1">
              <bold>Total</bold>
            </td><td rowspan="1" colspan="1">
              <bold>5.29</bold>
            </td><td rowspan="1" colspan="1">
              <bold>4.25</bold>
            </td><td rowspan="1" colspan="1">
              <bold>3.25</bold>
            </td><td rowspan="1" colspan="1">
              <bold>4.76</bold>
            </td><td rowspan="1" colspan="1"/></tr><tr><td rowspan="1" colspan="6">Female</td></tr><tr><td rowspan="1" colspan="1"/><td rowspan="1" colspan="1">I</td><td rowspan="1" colspan="1">II</td><td rowspan="1" colspan="1">III</td><td rowspan="1" colspan="1">IV</td><td rowspan="1" colspan="1">Palp</td></tr><tr><td rowspan="1" colspan="1">Femur</td><td rowspan="1" colspan="1">1.40</td><td rowspan="1" colspan="1">1.14</td><td rowspan="1" colspan="1">0.97</td><td rowspan="1" colspan="1">1.39</td><td rowspan="1" colspan="1">0.44</td></tr><tr><td rowspan="1" colspan="1">Patella</td><td rowspan="1" colspan="1">0.43</td><td rowspan="1" colspan="1">0.38</td><td rowspan="1" colspan="1">0.35</td><td rowspan="1" colspan="1">0.41</td><td rowspan="1" colspan="1">0.18</td></tr><tr><td rowspan="1" colspan="1">Tibia</td><td rowspan="1" colspan="1">1.31</td><td rowspan="1" colspan="1">0.93</td><td rowspan="1" colspan="1">0.66</td><td rowspan="1" colspan="1">1.22</td><td rowspan="1" colspan="1">0.28</td></tr><tr><td rowspan="1" colspan="1">Metatarsus</td><td rowspan="1" colspan="1">1.13</td><td rowspan="1" colspan="1">0.84</td><td rowspan="1" colspan="1">0.72</td><td rowspan="1" colspan="1">0.94</td><td rowspan="1" colspan="1">‒</td></tr><tr><td rowspan="1" colspan="1">Tarsus</td><td rowspan="1" colspan="1">0.75</td><td rowspan="1" colspan="1">0.63</td><td rowspan="1" colspan="1">0.54</td><td rowspan="1" colspan="1">0.62</td><td rowspan="1" colspan="1">0.56</td></tr><tr><td rowspan="1" colspan="1">
              <bold>Total</bold>
            </td><td rowspan="1" colspan="1">
              <bold>5.02</bold>
            </td><td rowspan="1" colspan="1">
              <bold>3.92</bold>
            </td><td rowspan="1" colspan="1">
              <bold>3.24</bold>
            </td><td rowspan="1" colspan="1">
              <bold>4.58</bold>
            </td><td rowspan="1" colspan="1">
              <bold>1.46</bold>
            </td></tr><tr><td rowspan="1" colspan="6">
              <bold><italic><tp:taxon-name><tp:taxon-name-part taxon-name-part-type="genus">Pseudonesticus</tp:taxon-name-part> <tp:taxon-name-part taxon-name-part-type="species">miao</tp:taxon-name-part></tp:taxon-name></italic> sp. n.</bold>
            </td></tr><tr><td rowspan="1" colspan="6">Male</td></tr><tr><td rowspan="1" colspan="1"/><td rowspan="1" colspan="1">I</td><td rowspan="1" colspan="1">II</td><td rowspan="1" colspan="1">III</td><td rowspan="1" colspan="1">IV</td><td rowspan="1" colspan="1"/></tr><tr><td rowspan="1" colspan="1">Femur</td><td rowspan="1" colspan="1">3.50</td><td rowspan="1" colspan="1">2.90</td><td rowspan="1" colspan="1">2.23</td><td rowspan="1" colspan="1">3.00</td><td rowspan="1" colspan="1"/></tr><tr><td rowspan="1" colspan="1">Patella</td><td rowspan="1" colspan="1">0.49</td><td rowspan="1" colspan="1">0.47</td><td rowspan="1" colspan="1">0.40</td><td rowspan="1" colspan="1">0.47</td><td rowspan="1" colspan="1"/></tr><tr><td rowspan="1" colspan="1">Tibia</td><td rowspan="1" colspan="1">3.70</td><td rowspan="1" colspan="1">2.72</td><td rowspan="1" colspan="1">1.73</td><td rowspan="1" colspan="1">2.57</td><td rowspan="1" colspan="1"/></tr><tr><td rowspan="1" colspan="1">Metatarsus</td><td rowspan="1" colspan="1">3.62</td><td rowspan="1" colspan="1">2.70</td><td rowspan="1" colspan="1">1.78</td><td rowspan="1" colspan="1">2.35</td><td rowspan="1" colspan="1"/></tr><tr><td rowspan="1" colspan="1">Tarsus</td><td rowspan="1" colspan="1">1.35</td><td rowspan="1" colspan="1">1.15</td><td rowspan="1" colspan="1">0.83</td><td rowspan="1" colspan="1">0.98</td><td rowspan="1" colspan="1"/></tr><tr><td rowspan="1" colspan="1">
              <bold>Total</bold>
            </td><td rowspan="1" colspan="1">
              <bold>12.66</bold>
            </td><td rowspan="1" colspan="1">
              <bold>9.94</bold>
            </td><td rowspan="1" colspan="1">
              <bold>6.97</bold>
            </td><td rowspan="1" colspan="1">
              <bold>9.37</bold>
            </td><td rowspan="1" colspan="1"/></tr><tr><td rowspan="1" colspan="6">Female</td></tr><tr><td rowspan="1" colspan="1"/><td rowspan="1" colspan="1">I</td><td rowspan="1" colspan="1">II</td><td rowspan="1" colspan="1">III</td><td rowspan="1" colspan="1">IV</td><td rowspan="1" colspan="1">Palp</td></tr><tr><td rowspan="1" colspan="1">Femur</td><td rowspan="1" colspan="1">3.35</td><td rowspan="1" colspan="1">2.64</td><td rowspan="1" colspan="1">2.23</td><td rowspan="1" colspan="1">2.81</td><td rowspan="1" colspan="1">0.76</td></tr><tr><td rowspan="1" colspan="1">Patella</td><td rowspan="1" colspan="1">0.52</td><td rowspan="1" colspan="1">0.50</td><td rowspan="1" colspan="1">0.41</td><td rowspan="1" colspan="1">0.47</td><td rowspan="1" colspan="1">0.22</td></tr><tr><td rowspan="1" colspan="1">Tibia</td><td rowspan="1" colspan="1">3.24</td><td rowspan="1" colspan="1">2.36</td><td rowspan="1" colspan="1">1.45</td><td rowspan="1" colspan="1">2.23</td><td rowspan="1" colspan="1">0.41</td></tr><tr><td rowspan="1" colspan="1">Metatarsus</td><td rowspan="1" colspan="1">3.00</td><td rowspan="1" colspan="1">2.23</td><td rowspan="1" colspan="1">1.54</td><td rowspan="1" colspan="1">1.97</td><td rowspan="1" colspan="1">‒</td></tr><tr><td rowspan="1" colspan="1">Tarsus</td><td rowspan="1" colspan="1">1.22</td><td rowspan="1" colspan="1">1.03</td><td rowspan="1" colspan="1">0.75</td><td rowspan="1" colspan="1">0.91</td><td rowspan="1" colspan="1">0.86</td></tr><tr><td rowspan="1" colspan="1">
              <bold>Total</bold>
            </td><td rowspan="1" colspan="1">
              <bold>11.33</bold>
            </td><td rowspan="1" colspan="1">
              <bold>8.76</bold>
            </td><td rowspan="1" colspan="1">
              <bold>6.38</bold>
            </td><td rowspan="1" colspan="1">
              <bold>8.39</bold>
            </td><td rowspan="1" colspan="1">
              <bold>2.25</bold>
            </td></tr><tr><td rowspan="1" colspan="6">
              <bold><italic><tp:taxon-name><tp:taxon-name-part taxon-name-part-type="genus">Pseudonesticus</tp:taxon-name-part> <tp:taxon-name-part taxon-name-part-type="species">spinosus</tp:taxon-name-part></tp:taxon-name></italic> sp. n.</bold>
            </td></tr><tr><td rowspan="1" colspan="6">Male</td></tr><tr><td rowspan="1" colspan="1"/><td rowspan="1" colspan="1">I</td><td rowspan="1" colspan="1">II</td><td rowspan="1" colspan="1">III</td><td rowspan="1" colspan="1">IV</td><td rowspan="1" colspan="1"/></tr><tr><td rowspan="1" colspan="1">Femur</td><td rowspan="1" colspan="1">1.88</td><td rowspan="1" colspan="1">1.53</td><td rowspan="1" colspan="1">1.23</td><td rowspan="1" colspan="1">1.78</td><td rowspan="1" colspan="1"/></tr><tr><td rowspan="1" colspan="1">Patella</td><td rowspan="1" colspan="1">0.36</td><td rowspan="1" colspan="1">0.34</td><td rowspan="1" colspan="1">0.31</td><td rowspan="1" colspan="1">0.34</td><td rowspan="1" colspan="1"/></tr><tr><td rowspan="1" colspan="1">Tibia</td><td rowspan="1" colspan="1">1.87</td><td rowspan="1" colspan="1">1.38</td><td rowspan="1" colspan="1">0.91</td><td rowspan="1" colspan="1">1.56</td><td rowspan="1" colspan="1"/></tr><tr><td rowspan="1" colspan="1">Metatarsus</td><td rowspan="1" colspan="1">1.74</td><td rowspan="1" colspan="1">1.31</td><td rowspan="1" colspan="1">1.01</td><td rowspan="1" colspan="1">1.34</td><td rowspan="1" colspan="1"/></tr><tr><td rowspan="1" colspan="1">Tarsus</td><td rowspan="1" colspan="1">0.90</td><td rowspan="1" colspan="1">0.81</td><td rowspan="1" colspan="1">0.66</td><td rowspan="1" colspan="1">0.75</td><td rowspan="1" colspan="1"/></tr><tr><td rowspan="1" colspan="1">
              <bold>Total</bold>
            </td><td rowspan="1" colspan="1">
              <bold>6.75</bold>
            </td><td rowspan="1" colspan="1">
              <bold>5.37</bold>
            </td><td rowspan="1" colspan="1">
              <bold>4.12</bold>
            </td><td rowspan="1" colspan="1">
              <bold>5.77</bold>
            </td><td rowspan="1" colspan="1"/></tr><tr><td rowspan="1" colspan="6">Female</td></tr><tr><td rowspan="1" colspan="1"/><td rowspan="1" colspan="1">I</td><td rowspan="1" colspan="1">II</td><td rowspan="1" colspan="1">III</td><td rowspan="1" colspan="1">IV</td><td rowspan="1" colspan="1">Palp</td></tr><tr><td rowspan="1" colspan="1">Femur</td><td rowspan="1" colspan="1">1.72</td><td rowspan="1" colspan="1">1.33</td><td rowspan="1" colspan="1">1.08</td><td rowspan="1" colspan="1">1.63</td><td rowspan="1" colspan="1">0.43</td></tr><tr><td rowspan="1" colspan="1">Patella</td><td rowspan="1" colspan="1">0.39</td><td rowspan="1" colspan="1">0.35</td><td rowspan="1" colspan="1">0.31</td><td rowspan="1" colspan="1">0.36</td><td rowspan="1" colspan="1">0.17</td></tr><tr><td rowspan="1" colspan="1">Tibia</td><td rowspan="1" colspan="1">1.60</td><td rowspan="1" colspan="1">1.13</td><td rowspan="1" colspan="1">0.79</td><td rowspan="1" colspan="1">1.33</td><td rowspan="1" colspan="1">0.24</td></tr><tr><td rowspan="1" colspan="1">Metatarsus</td><td rowspan="1" colspan="1">1.46</td><td rowspan="1" colspan="1">1.09</td><td rowspan="1" colspan="1">0.83</td><td rowspan="1" colspan="1">1.10</td><td rowspan="1" colspan="1">‒</td></tr><tr><td rowspan="1" colspan="1">Tarsus</td><td rowspan="1" colspan="1">0.88</td><td rowspan="1" colspan="1">0.75</td><td rowspan="1" colspan="1">0.60</td><td rowspan="1" colspan="1">0.70</td><td rowspan="1" colspan="1">0.5</td></tr><tr><td rowspan="1" colspan="1">
              <bold>Total</bold>
            </td><td rowspan="1" colspan="1">
              <bold>6.05</bold>
            </td><td rowspan="1" colspan="1">
              <bold>4.65</bold>
            </td><td rowspan="1" colspan="1">
              <bold>3.61</bold>
            </td><td rowspan="1" colspan="1">
              <bold>5.12</bold>
            </td><td rowspan="1" colspan="1">
              <bold>1.34</bold>
            </td></tr><tr><td rowspan="1" colspan="6">
              <bold><italic><tp:taxon-name><tp:taxon-name-part taxon-name-part-type="genus">Pseudonesticus</tp:taxon-name-part> <tp:taxon-name-part taxon-name-part-type="species">wumengensis</tp:taxon-name-part></tp:taxon-name></italic> sp. n.</bold>
            </td></tr><tr><td rowspan="1" colspan="6">Female</td></tr><tr><td rowspan="1" colspan="1"/><td rowspan="1" colspan="1">I</td><td rowspan="1" colspan="1">II</td><td rowspan="1" colspan="1">III</td><td rowspan="1" colspan="1">IV</td><td rowspan="1" colspan="1">Palp</td></tr><tr><td rowspan="1" colspan="1">Femur</td><td rowspan="1" colspan="1">1.65</td><td rowspan="1" colspan="1">1.43</td><td rowspan="1" colspan="1">1.14</td><td rowspan="1" colspan="1">1.66</td><td rowspan="1" colspan="1">0.47</td></tr><tr><td rowspan="1" colspan="1">Patella</td><td rowspan="1" colspan="1">0.39</td><td rowspan="1" colspan="1">0.38</td><td rowspan="1" colspan="1">0.36</td><td rowspan="1" colspan="1">0.38</td><td rowspan="1" colspan="1">0.16</td></tr><tr><td rowspan="1" colspan="1">Tibia</td><td rowspan="1" colspan="1">1.38</td><td rowspan="1" colspan="1">1.23</td><td rowspan="1" colspan="1">0.82</td><td rowspan="1" colspan="1">1.41</td><td rowspan="1" colspan="1">0.27</td></tr><tr><td rowspan="1" colspan="1">Metatarsus</td><td rowspan="1" colspan="1">1.08</td><td rowspan="1" colspan="1">1.08</td><td rowspan="1" colspan="1">0.80</td><td rowspan="1" colspan="1">1.12</td><td rowspan="1" colspan="1">‒</td></tr><tr><td rowspan="1" colspan="1">Tarsus</td><td rowspan="1" colspan="1">0.73</td><td rowspan="1" colspan="1">0.72</td><td rowspan="1" colspan="1">0.63</td><td rowspan="1" colspan="1">0.70</td><td rowspan="1" colspan="1">0.52</td></tr><tr><td rowspan="1" colspan="1">
              <bold>Total</bold>
            </td><td rowspan="1" colspan="1">
              <bold>5.23</bold>
            </td><td rowspan="1" colspan="1">
              <bold>4.84</bold>
            </td><td rowspan="1" colspan="1">
              <bold>3.75</bold>
            </td><td rowspan="1" colspan="1">
              <bold>5.27</bold>
            </td><td rowspan="1" colspan="1">
              <bold>1.42</bold>
            </td></tr><tr><td rowspan="1" colspan="6">
              <bold><italic><tp:taxon-name><tp:taxon-name-part taxon-name-part-type="genus">Pseudonesticus</tp:taxon-name-part> <tp:taxon-name-part taxon-name-part-type="species">ziyunensis</tp:taxon-name-part></tp:taxon-name></italic> sp. n.</bold>
            </td></tr><tr><td rowspan="1" colspan="6">Male</td></tr><tr><td rowspan="1" colspan="1"/><td rowspan="1" colspan="1">I</td><td rowspan="1" colspan="1">II</td><td rowspan="1" colspan="1">III</td><td rowspan="1" colspan="1">IV</td><td rowspan="1" colspan="1"/></tr><tr><td rowspan="1" colspan="1">Femur</td><td rowspan="1" colspan="1">2.75</td><td rowspan="1" colspan="1">2.35</td><td rowspan="1" colspan="1">2.00</td><td rowspan="1" colspan="1">2.55</td><td rowspan="1" colspan="1"/></tr><tr><td rowspan="1" colspan="1">Patella</td><td rowspan="1" colspan="1">0.53</td><td rowspan="1" colspan="1">0.48</td><td rowspan="1" colspan="1">0.43</td><td rowspan="1" colspan="1">0.48</td><td rowspan="1" colspan="1"/></tr><tr><td rowspan="1" colspan="1">Tibia</td><td rowspan="1" colspan="1">2.69</td><td rowspan="1" colspan="1">2.13</td><td rowspan="1" colspan="1">1.50</td><td rowspan="1" colspan="1">2.29</td><td rowspan="1" colspan="1"/></tr><tr><td rowspan="1" colspan="1">Metatarsus</td><td rowspan="1" colspan="1">2.63</td><td rowspan="1" colspan="1">2.11</td><td rowspan="1" colspan="1">1.65</td><td rowspan="1" colspan="1">2.03</td><td rowspan="1" colspan="1"/></tr><tr><td rowspan="1" colspan="1">Tarsus</td><td rowspan="1" colspan="1">1.20</td><td rowspan="1" colspan="1">1.00</td><td rowspan="1" colspan="1">0.76</td><td rowspan="1" colspan="1">0.91</td><td rowspan="1" colspan="1"/></tr><tr><td rowspan="1" colspan="1">
              <bold>Total</bold>
            </td><td rowspan="1" colspan="1">
              <bold>9.80</bold>
            </td><td rowspan="1" colspan="1">
              <bold>8.07</bold>
            </td><td rowspan="1" colspan="1">
              <bold>6.34</bold>
            </td><td rowspan="1" colspan="1">
              <bold>8.26</bold>
            </td><td rowspan="1" colspan="1"/></tr><tr><td rowspan="1" colspan="6">Female</td></tr><tr><td rowspan="1" colspan="1"/><td rowspan="1" colspan="1">I</td><td rowspan="1" colspan="1">II</td><td rowspan="1" colspan="1">III</td><td rowspan="1" colspan="1">IV</td><td rowspan="1" colspan="1">Palp</td></tr><tr><td rowspan="1" colspan="1">Femur</td><td rowspan="1" colspan="1">2.92</td><td rowspan="1" colspan="1">2.38</td><td rowspan="1" colspan="1">1.99</td><td rowspan="1" colspan="1">2.66</td><td rowspan="1" colspan="1">0.83</td></tr><tr><td rowspan="1" colspan="1">Patella</td><td rowspan="1" colspan="1">0.57</td><td rowspan="1" colspan="1">0.56</td><td rowspan="1" colspan="1">0.48</td><td rowspan="1" colspan="1">0.52</td><td rowspan="1" colspan="1">0.25</td></tr><tr><td rowspan="1" colspan="1">Tibia</td><td rowspan="1" colspan="1">2.84</td><td rowspan="1" colspan="1">2.16</td><td rowspan="1" colspan="1">1.48</td><td rowspan="1" colspan="1">2.28</td><td rowspan="1" colspan="1">0.46</td></tr><tr><td rowspan="1" colspan="1">Metatarsus</td><td rowspan="1" colspan="1">2.68</td><td rowspan="1" colspan="1">2.05</td><td rowspan="1" colspan="1">1.67</td><td rowspan="1" colspan="1">2.00</td><td rowspan="1" colspan="1">‒</td></tr><tr><td rowspan="1" colspan="1">Tarsus</td><td rowspan="1" colspan="1">1.26</td><td rowspan="1" colspan="1">1.04</td><td rowspan="1" colspan="1">0.73</td><td rowspan="1" colspan="1">0.95</td><td rowspan="1" colspan="1">0.89</td></tr><tr><td rowspan="1" colspan="1">
              <bold>Total</bold>
            </td><td rowspan="1" colspan="1">
              <bold>10.27</bold>
            </td><td rowspan="1" colspan="1">
              <bold>8.19</bold>
            </td><td rowspan="1" colspan="1">
              <bold>6.35</bold>
            </td><td rowspan="1" colspan="1">
              <bold>8.41</bold>
            </td><td rowspan="1" colspan="1">
              <bold>2.43</bold>
            </td></tr></tbody></table></table-wrap></app></tp:treatment-sec><ref-list><ref id="B17"><mixed-citation xmlns:xlink="http://www.w3.org/1999/xlink" xlink:type="simple">
          <person-group><name name-style="western"><surname>Liu</surname><given-names>J</given-names></name><name name-style="western"><surname>Li</surname><given-names>S</given-names></name></person-group> (<year>2013b</year>) <article-title>New cave-dwelling spiders of the family <tp:taxon-name><tp:taxon-name-part taxon-name-part-type="family">Nesticidae</tp:taxon-name-part></tp:taxon-name> (<tp:taxon-name><tp:taxon-name-part taxon-name-part-type="class">Arachnida</tp:taxon-name-part></tp:taxon-name>, <tp:taxon-name><tp:taxon-name-part taxon-name-part-type="order">Araneae</tp:taxon-name-part></tp:taxon-name>) from China.</article-title> <source>Zootaxa</source> <volume>3613</volume>(<issue>6</issue>): <fpage>501</fpage>–<lpage>547</lpage>. doi: <ext-link xlink:type="simple" ext-link-type="doi" xlink:href="10.11646/zootaxa.3613.6.1">10.11646/zootaxa.3613.6.1</ext-link></mixed-citation></ref></ref-list></tp:taxon-treatment>
