# Supplementary material for: A survey of the spider family Nesticidae (Arachnida, Araneae) in Asia and Madagascar, with the description of forty-three new species
Source: Zookeys. 2016 Oct 27;(627):1–168. doi: 10.3897/zookeys.627.8629 (PMC5118560; doi:10.3897/zookeys.627.8629)
Supplement: XML Treatment for Nesticella mogera [file zookeys.627.8629-treatment34.xml]

<!DOCTYPE tp:taxon-treatment
  PUBLIC "-//TaxonX//DTD Taxonomic Treatment Publishing DTD v0 20100105//EN" "tax-treatment-NSO.dtd">
<tp:taxon-treatment xmlns:tp="http://www.plazi.org/taxpub"><tp:treatment-meta><kwd-group><label>Taxon classification</label><kwd><named-content content-type="kingdom">Animalia</named-content></kwd><kwd><named-content content-type="order">Araneae</named-content></kwd><kwd><named-content content-type="family">Nesticidae</named-content></kwd></kwd-group><mixed-citation publication-type="journal"><person-group><name><surname>Lin</surname><given-names>Yucheng</given-names></name><name><surname>Ballarin</surname><given-names>Francesco</given-names></name><name><surname>Li</surname><given-names>Shuqiang</given-names></name></person-group><article-title>A survey of the spider family <tp:taxon-name><tp:taxon-name-part taxon-name-part-type="family">Nesticidae</tp:taxon-name-part></tp:taxon-name> (<tp:taxon-name><tp:taxon-name-part taxon-name-part-type="class">Arachnida</tp:taxon-name-part></tp:taxon-name>, <tp:taxon-name><tp:taxon-name-part taxon-name-part-type="order">Araneae</tp:taxon-name-part></tp:taxon-name>) in Asia and Madagascar, with the description of forty-three new species</article-title><source>Zookeys</source><day>27</day><month>10</month><year>2016</year><volume>2016</volume><issue>627</issue><fpage>1</fpage><lpage>168</lpage><pub-id pub-id-type="doi">10.3897/zookeys.627.8629</pub-id></mixed-citation></tp:treatment-meta><tp:nomenclature><tp:taxon-name>
              <tp:taxon-name-part taxon-name-part-type="genus">Nesticella</tp:taxon-name-part>
              <tp:taxon-name-part taxon-name-part-type="species">mogera</tp:taxon-name-part>
            </tp:taxon-name><tp:taxon-authority>(Yaginuma, 1972)</tp:taxon-authority><tp:nomenclature-citation-list><tp:nomenclature-citation><tp:taxon-name>
                  <tp:taxon-name-part taxon-name-part-type="genus">Nesticus</tp:taxon-name-part> <tp:taxon-name-part taxon-name-part-type="species">terrestris</tp:taxon-name-part></tp:taxon-name><comment>Yaginuma, 1970: 390, fig. 7 (♂, mismatched).</comment></tp:nomenclature-citation><tp:nomenclature-citation><tp:taxon-name>
                  <tp:taxon-name-part taxon-name-part-type="genus">Nesticus</tp:taxon-name-part> <tp:taxon-name-part taxon-name-part-type="species">mogera</tp:taxon-name-part></tp:taxon-name><comment>Yaginuma, 1972: 621, fig. 1 (♂♀).</comment></tp:nomenclature-citation><tp:nomenclature-citation><tp:taxon-name>
                  <tp:taxon-name-part taxon-name-part-type="genus">Howaia</tp:taxon-name-part> <tp:taxon-name-part taxon-name-part-type="species">mogera</tp:taxon-name-part></tp:taxon-name><comment>: <xref ref-type="bibr" rid="B14">Lehtinen and Saaristo 1980</xref>: 53, figs 7–9, 22–23, 29b (♂♀) (transfer from <tp:taxon-name><tp:taxon-name-part taxon-name-part-type="genus">Nesticus</tp:taxon-name-part></tp:taxon-name>).</comment></tp:nomenclature-citation><tp:nomenclature-citation><tp:taxon-name>
                  <tp:taxon-name-part taxon-name-part-type="genus">Howaia</tp:taxon-name-part> <tp:taxon-name-part taxon-name-part-type="species">mogera</tp:taxon-name-part></tp:taxon-name><comment>: <xref ref-type="bibr" rid="B18">Marusik and Guseinov 2003</xref>: 38, figs 17–21 (♂♀).</comment></tp:nomenclature-citation><tp:nomenclature-citation><tp:taxon-name>
                  <tp:taxon-name-part taxon-name-part-type="genus">Nesticella</tp:taxon-name-part> <tp:taxon-name-part taxon-name-part-type="species">mogera</tp:taxon-name-part></tp:taxon-name><comment>: <xref ref-type="bibr" rid="B17">Liu and Li 2013b</xref>: 521, figs 17A–D, 18A–D (♂♀). See the World Spider Catalog for the full list of references. </comment></tp:nomenclature-citation></tp:nomenclature-citation-list></tp:nomenclature><tp:treatment-sec sec-type="diagnosis" id="SECID0EKRGK"><title>Diagnosis.</title><p>Males of <italic><tp:taxon-name><tp:taxon-name-part taxon-name-part-type="genus">Nesticella</tp:taxon-name-part> <tp:taxon-name-part taxon-name-part-type="species">mogera</tp:taxon-name-part></tp:taxon-name></italic> are recognized from those of the other species belonging to the <italic><tp:taxon-name><tp:taxon-name-part taxon-name-part-type="species">mogera</tp:taxon-name-part></tp:taxon-name></italic>-group, with the exception of <italic><tp:taxon-name><tp:taxon-name-part taxon-name-part-type="genus">Nesticella</tp:taxon-name-part> <tp:taxon-name-part taxon-name-part-type="species">rongtangensis</tp:taxon-name-part></tp:taxon-name></italic> sp. n., by the very thin ventral apophysis and the blunter distal process of the paracymbium (see <xref ref-type="bibr" rid="B18">Marusik and Guseinov 2003</xref>: 38, figs 17, 18, 20 and <xref ref-type="bibr" rid="B17">Liu and Li 2013b</xref>: 521, fig. 17B–C). Females are distinguished by the well-developed, protruding scape, which is shorter and stockier in the other species (see <xref ref-type="bibr" rid="B18">Marusik and Guseinov 2003</xref>: 38, fig. 21 and <xref ref-type="bibr" rid="B17">Liu and Li 2013b</xref>: 521, fig. 18C–D). <italic><tp:taxon-name><tp:taxon-name-part taxon-name-part-type="genus">Nesticella</tp:taxon-name-part> <tp:taxon-name-part taxon-name-part-type="species">mogera</tp:taxon-name-part></tp:taxon-name></italic> can be easily separated from <italic><tp:taxon-name><tp:taxon-name-part taxon-name-part-type="genus">Nesticella</tp:taxon-name-part> <tp:taxon-name-part taxon-name-part-type="species">rongtangensis</tp:taxon-name-part></tp:taxon-name></italic> sp. n. by the presence of eyes which are missing in the other species (see <xref ref-type="bibr" rid="B17">Liu and Li 2013b</xref>: 521, fig. 18A–B vs. Fig. <xref ref-type="fig" rid="F44">44E</xref>).</p><fig id="F44" position="float" orientation="portrait"><label>Figure 44.</label><caption><p>
          <italic><tp:taxon-name><tp:taxon-name-part taxon-name-part-type="genus">Nesticella</tp:taxon-name-part> <tp:taxon-name-part taxon-name-part-type="species">rongtangensis</tp:taxon-name-part></tp:taxon-name></italic> sp. n., holotype (male). <bold>A</bold> Palp, ventral view <bold>B</bold> Ditto, dorsal view <bold>C</bold> Ditto, prolateral view <bold>D</bold> Ditto, retrolateral view <bold>E</bold> Habitus, dorsal view <bold>F</bold> Ditto, ventral view <bold>G</bold> Ditto, lateral view. Scale bars: 0.10 mm.</p></caption><graphic xmlns:xlink="http://www.w3.org/1999/xlink" xlink:href="zookeys-627-001-g044.jpg" position="float" orientation="portrait" xlink:type="simple" id="oo_108231.jpg"/></fig></tp:treatment-sec><tp:treatment-sec sec-type="description" id="SECID0E6UGK"><title>Description.</title><p>See <xref ref-type="bibr" rid="B18">Marusik and Guseinov (2003)</xref>.</p></tp:treatment-sec><tp:treatment-sec sec-type="habitat" id="SECID0EJVGK"><title>Habitat.</title><p>A wide range of different habitats, like forest leaf litter, fields, caves, including greenhouses and city parks.</p></tp:treatment-sec><tp:treatment-sec sec-type="distribution" id="SECID0EOVGK"><title>Distribution.</title><p>Azerbaijan, China, Korea, Japan, Hawaii, Fiji and Europe (introduced).</p><!--PageBreak--></tp:treatment-sec><ref-list><ref id="B14"><mixed-citation xmlns:xlink="http://www.w3.org/1999/xlink" xlink:type="simple">
          <person-group><name name-style="western"><surname>Lehtinen</surname><given-names>PT</given-names></name><name name-style="western"><surname>Saaristo</surname><given-names>MI</given-names></name></person-group> (<year>1980</year>) <article-title>Spiders of the Oriental-Australian region. II. <tp:taxon-name><tp:taxon-name-part taxon-name-part-type="family">Nesticidae</tp:taxon-name-part></tp:taxon-name>.</article-title> <source>Annales Zoologici Fennici</source> <volume>17</volume>: <fpage>47</fpage>–<lpage>66</lpage>.</mixed-citation></ref><ref id="B18"><mixed-citation xmlns:xlink="http://www.w3.org/1999/xlink" xlink:type="simple">
          <person-group><name name-style="western"><surname>Marusik</surname><given-names>YM</given-names></name><name name-style="western"><surname>Guseinov</surname><given-names>EF</given-names></name></person-group> (<year>2003</year>) <article-title>Spiders (Arachnia: <tp:taxon-name><tp:taxon-name-part taxon-name-part-type="order">Aranei</tp:taxon-name-part></tp:taxon-name>) of Azerbaijan. 1. New family and genus records.</article-title> <source><tp:taxon-name><tp:taxon-name-part taxon-name-part-type="phylum">Arthropoda</tp:taxon-name-part></tp:taxon-name> Selecta</source> <volume>12</volume>(<issue>1</issue>): <fpage>29</fpage>–<lpage>46</lpage>.</mixed-citation></ref><ref id="B17"><mixed-citation xmlns:xlink="http://www.w3.org/1999/xlink" xlink:type="simple">
          <person-group><name name-style="western"><surname>Liu</surname><given-names>J</given-names></name><name name-style="western"><surname>Li</surname><given-names>S</given-names></name></person-group> (<year>2013b</year>) <article-title>New cave-dwelling spiders of the family <tp:taxon-name><tp:taxon-name-part taxon-name-part-type="family">Nesticidae</tp:taxon-name-part></tp:taxon-name> (<tp:taxon-name><tp:taxon-name-part taxon-name-part-type="class">Arachnida</tp:taxon-name-part></tp:taxon-name>, <tp:taxon-name><tp:taxon-name-part taxon-name-part-type="order">Araneae</tp:taxon-name-part></tp:taxon-name>) from China.</article-title> <source>Zootaxa</source> <volume>3613</volume>(<issue>6</issue>): <fpage>501</fpage>–<lpage>547</lpage>. doi: <ext-link xlink:type="simple" ext-link-type="doi" xlink:href="10.11646/zootaxa.3613.6.1">10.11646/zootaxa.3613.6.1</ext-link></mixed-citation></ref></ref-list></tp:taxon-treatment>
