# Supplementary material for: A survey of the spider family Nesticidae (Arachnida, Araneae) in Asia and Madagascar, with the description of forty-three new species
Source: Zookeys. 2016 Oct 27;(627):1–168. doi: 10.3897/zookeys.627.8629 (PMC5118560; doi:10.3897/zookeys.627.8629)
Supplement: XML Treatment for Nesticella baobab [file zookeys.627.8629-treatment38.xml]

<!DOCTYPE tp:taxon-treatment
  PUBLIC "-//TaxonX//DTD Taxonomic Treatment Publishing DTD v0 20100105//EN" "tax-treatment-NSO.dtd">
<tp:taxon-treatment xmlns:tp="http://www.plazi.org/taxpub"><tp:treatment-meta><kwd-group><label>Taxon classification</label><kwd><named-content content-type="kingdom">Animalia</named-content></kwd><kwd><named-content content-type="order">Araneae</named-content></kwd><kwd><named-content content-type="family">Nesticidae</named-content></kwd></kwd-group><mixed-citation publication-type="journal"><person-group><name><surname>Lin</surname><given-names>Yucheng</given-names></name><name><surname>Ballarin</surname><given-names>Francesco</given-names></name><name><surname>Li</surname><given-names>Shuqiang</given-names></name></person-group><article-title>A survey of the spider family <tp:taxon-name><tp:taxon-name-part taxon-name-part-type="family">Nesticidae</tp:taxon-name-part></tp:taxon-name> (<tp:taxon-name><tp:taxon-name-part taxon-name-part-type="class">Arachnida</tp:taxon-name-part></tp:taxon-name>, <tp:taxon-name><tp:taxon-name-part taxon-name-part-type="order">Araneae</tp:taxon-name-part></tp:taxon-name>) in Asia and Madagascar, with the description of forty-three new species</article-title><source>Zookeys</source><day>27</day><month>10</month><year>2016</year><volume>2016</volume><issue>627</issue><fpage>1</fpage><lpage>168</lpage><pub-id pub-id-type="doi">10.3897/zookeys.627.8629</pub-id></mixed-citation></tp:treatment-meta><tp:nomenclature><tp:taxon-name>
              <tp:taxon-name-part taxon-name-part-type="genus">Nesticella</tp:taxon-name-part>
              <tp:taxon-name-part taxon-name-part-type="species">baobab</tp:taxon-name-part>
              <object-id xmlns:xlink="http://www.w3.org/1999/xlink" content-type="zoobank" xlink:type="simple">http://zoobank.org/7349B69A-ED88-45E5-BAA4-34FCDCA79C22</object-id>
            </tp:taxon-name><tp:taxon-status xmlns:xlink="http://www.w3.org/1999/xlink" xlink:type="simple">sp. n.</tp:taxon-status><xref ref-type="fig" rid="F49">Figs 49</xref><xref ref-type="fig" rid="F83">, 83</xref></tp:nomenclature><tp:treatment-sec sec-type="type material" id="SECID0ER5HK"><title>Type material.</title><p>Holotype ♂ and paratype 1♂ (<abbrev xmlns:xlink="http://www.w3.org/1999/xlink" content-type="institution" xlink:title="California Academy of Sciences, San Francisco, USA" id="ABBRID0EX5HK" xlink:type="simple">CASC</abbrev>), MADAGASCAR: Fianarantsoa Province, Parc National Ranomafana, Vohiparara, 3.6 km West of Ranomafana, primary montane rain forest (<named-content xmlns:xlink="http://www.w3.org/1999/xlink" content-type="dwc:verbatimCoordinates" xlink:type="simple"><named-content content-type="geo-json" specific-use="{&#34;type&#34;:&#34;Point&#34;,&#34;coordinates&#34;:[47.397370,-21.237380]}" id="NCID0E65HK" xlink:type="simple">21.23738°S, 47.39737°E</named-content></named-content>, 1150 m), 13–14.I.2009, C. Griswold, A. Saucedo &amp; H. Wood leg.</p></tp:treatment-sec><tp:treatment-sec sec-type="etymology" id="SECID0EE6HK"><title>Etymology.</title><p>The specific name is derived from from the word “<italic><tp:taxon-name><tp:taxon-name-part taxon-name-part-type="species">baobab</tp:taxon-name-part></tp:taxon-name></italic>”, the common name for trees of the genus <italic><tp:taxon-name><tp:taxon-name-part taxon-name-part-type="genus">Adansonia</tp:taxon-name-part></tp:taxon-name></italic> which are common in Madagascar; noun in apposition.</p></tp:treatment-sec><tp:treatment-sec sec-type="diagnosis" id="SECID0E26HK"><title>Diagnosis.</title><p>The new species is similar to <italic><tp:taxon-name><tp:taxon-name-part taxon-name-part-type="genus">Nesticella</tp:taxon-name-part> <tp:taxon-name-part taxon-name-part-type="species">benoiti</tp:taxon-name-part></tp:taxon-name></italic> (see <xref ref-type="bibr" rid="B9">Hubert 1970</xref>: 364, figs 5–8) and <italic><tp:taxon-name><tp:taxon-name-part taxon-name-part-type="genus">Nesticella</tp:taxon-name-part> <tp:taxon-name-part taxon-name-part-type="species">griswoldi</tp:taxon-name-part></tp:taxon-name></italic> sp. n. (Figs <xref ref-type="fig" rid="F53">53A–D</xref>, <xref ref-type="fig" rid="F54">54A–B</xref>), although the barcode can be used to separate the latter species (see Appendix <xref rid="App2" ref-type="app">B</xref>). It can be distinguished from <italic><tp:taxon-name><tp:taxon-name-part taxon-name-part-type="genus">Nesticella</tp:taxon-name-part> <tp:taxon-name-part taxon-name-part-type="species">benoiti</tp:taxon-name-part></tp:taxon-name></italic> by the longer terminal apophysis (<abbrev xmlns:xlink="http://www.w3.org/1999/xlink" xlink:title="terminal apophysis" id="ABBRID0EQBAM" xlink:type="simple">Ta</abbrev>), the absence of a clearly serrated tegular apophysis (<abbrev xmlns:xlink="http://www.w3.org/1999/xlink" xlink:title="tegular apophysis" id="ABBRID0EUBAM" xlink:type="simple">Tg</abbrev>) and the different shape of the distal processes of the paracymbium (<abbrev xmlns:xlink="http://www.w3.org/1999/xlink" xlink:title="distal processes of the paracymbium" id="ABBRID0EYBAM" xlink:type="simple">Dp</abbrev>-I, <abbrev xmlns:xlink="http://www.w3.org/1999/xlink" xlink:title="distal processes of the paracymbium" id="ABBRID0E3BAM" xlink:type="simple">Dp</abbrev>-II) (Fig. <xref ref-type="fig" rid="F49">49C–D</xref> vs. fig. 6). <italic><tp:taxon-name><tp:taxon-name-part taxon-name-part-type="genus">Nesticella</tp:taxon-name-part> <tp:taxon-name-part taxon-name-part-type="species">baobab</tp:taxon-name-part></tp:taxon-name></italic> sp. n. can be distinguished from <italic><tp:taxon-name><tp:taxon-name-part taxon-name-part-type="genus">Nesticella</tp:taxon-name-part> <tp:taxon-name-part taxon-name-part-type="species">griswoldi</tp:taxon-name-part></tp:taxon-name></italic> sp. n. by the slightly protruding process II of the ventral apophysis (<abbrev xmlns:xlink="http://www.w3.org/1999/xlink" xlink:title="ventral apophysis of the paracymbium (I-III)" id="ABBRID0EYCAM" xlink:type="simple">Va</abbrev>-II) and the slightly shorter distal process II (<abbrev xmlns:xlink="http://www.w3.org/1999/xlink" xlink:title="distal processes of the paracymbium" id="ABBRID0E3CAM" xlink:type="simple">Dp</abbrev>-II) (Fig. <xref ref-type="fig" rid="F49">49C–D</xref> vs. Fig. <xref ref-type="fig" rid="F53">53C–D</xref>). The same combination of characters allows separation of this species from all the others of the <italic><tp:taxon-name><tp:taxon-name-part taxon-name-part-type="species">nepalensis</tp:taxon-name-part></tp:taxon-name></italic>-group.</p><fig id="F49" position="float" orientation="portrait"><label>Figure 49.</label><caption><p>
          <italic><tp:taxon-name><tp:taxon-name-part taxon-name-part-type="genus">Nesticella</tp:taxon-name-part> <tp:taxon-name-part taxon-name-part-type="species">baobab</tp:taxon-name-part></tp:taxon-name></italic> sp. n., holotype (male). <bold>A</bold> Palp, ventral view <bold>B</bold> Ditto, dorsal view <bold>C</bold> Ditto, prolateral view <bold>D</bold> Ditto, retrolateral view <bold>E</bold> Habitus, dorsal view <bold>F</bold> Ditto, ventral view <bold>G</bold> Ditto, lateral view. Scale bars: <bold>A–D</bold> = 0.10 mm; <bold>E–G</bold> = 0.50 mm.</p></caption><graphic xmlns:xlink="http://www.w3.org/1999/xlink" xlink:href="zookeys-627-001-g049.jpg" position="float" orientation="portrait" xlink:type="simple" id="oo_108237.jpg"/></fig></tp:treatment-sec><tp:treatment-sec sec-type="description" id="SECID0E2EAM"><title>Description.</title><p>Habitus as in Fig. <xref ref-type="fig" rid="F49">49E–G</xref>. Carapace pale yellow. Cervical groove indistinct, fovea deep. Thoracic area faintly pigmented around the radial furrows. Mouthparts pale yellow. Sternum faintly pigmented, grey, with sparse setae. Legs uniformly yellowish. Opisthosoma greyish, covered with long setae.</p><p>Male palp (Fig. <xref ref-type="fig" rid="F49">49A–D</xref>): paracymbium strongly sclerotized, <abbrev xmlns:xlink="http://www.w3.org/1999/xlink" xlink:title="ventral apophysis of the paracymbium (I-III)" id="ABBRID0ELFAM" xlink:type="simple">Va</abbrev>-I elongate with an almost round tip, <abbrev xmlns:xlink="http://www.w3.org/1999/xlink" xlink:title="ventral apophysis of the paracymbium (I-III)" id="ABBRID0EPFAM" xlink:type="simple">Va</abbrev>-II short and triangular. Bifurcated distal process with two branches, <abbrev xmlns:xlink="http://www.w3.org/1999/xlink" xlink:title="distal processes of the paracymbium" id="ABBRID0ETFAM" xlink:type="simple">Dp</abbrev>-I blunt and stocky, <abbrev xmlns:xlink="http://www.w3.org/1999/xlink" xlink:title="distal processes of the paracymbium" id="ABBRID0EXFAM" xlink:type="simple">Dp</abbrev>-II elongate and sharp (Fig. <xref ref-type="fig" rid="F49">49A, B</xref>). Terminal apophysis long and sharp, wrinkled and mesially curved (Fig. <xref ref-type="fig" rid="F49">49C</xref>), basally wide and gradually thinning (Fig. <xref ref-type="fig" rid="F49">49A</xref>). Tegular apophysis short and strongly sclerotized, located at the base of terminal apophysis and protruding outward (Fig. <xref ref-type="fig" rid="F49">49A, C–D</xref>); <abbrev xmlns:xlink="http://www.w3.org/1999/xlink" xlink:title="tegular apophysis" id="ABBRID0ELGAM" xlink:type="simple">Tg</abbrev>-II barely visible (Fig. <xref ref-type="fig" rid="F49">49D</xref>). Conductor distally with a sclerotized, short beak-shaped process (Fig. <xref ref-type="fig" rid="F49">49A, D</xref>).</p><p>Male (holotype). Total length 1.96. Carapace 1.03 long, 0.96 wide. Opisthosoma 1.02 long, 0.80 wide. Clypeus height 0.18. Sternum 0.60 long, 0.57 wide. Leg measurements: see Appendix <xref rid="App1" ref-type="app">A</xref>.</p><p>Female. Unknown.</p></tp:treatment-sec><tp:treatment-sec sec-type="habitat" id="SECID0E5GAM"><title>Habitat.</title><p>Rain forest leaf litter.</p></tp:treatment-sec><tp:treatment-sec sec-type="distribution" id="SECID0EDHAM"><title>Distribution.</title><p>Known only from the type locality (Fig. <xref ref-type="fig" rid="F83">83</xref>).</p></tp:treatment-sec><tp:treatment-sec><!--Section generated to contain objects referenced in tp:taxon-treatment.--><fig id="F83" position="float" orientation="portrait"><label>Figure 83.</label><caption><p>Distribution records of the <italic><tp:taxon-name><tp:taxon-name-part taxon-name-part-type="genus">Nesticella</tp:taxon-name-part></tp:taxon-name></italic> spiders belonging to the <italic><tp:taxon-name><tp:taxon-name-part taxon-name-part-type="species">nepalensis</tp:taxon-name-part></tp:taxon-name></italic>, <italic><tp:taxon-name><tp:taxon-name-part taxon-name-part-type="species">mogera</tp:taxon-name-part></tp:taxon-name></italic>, <italic><tp:taxon-name><tp:taxon-name-part taxon-name-part-type="species">phami</tp:taxon-name-part></tp:taxon-name></italic> and <italic><tp:taxon-name><tp:taxon-name-part taxon-name-part-type="species">quelpartensis</tp:taxon-name-part></tp:taxon-name></italic>-groups in Asia and Madagascar. <bold>1</bold> <italic><tp:taxon-name><tp:taxon-name-part taxon-name-part-type="genus">Nesticella</tp:taxon-name-part> <tp:taxon-name-part taxon-name-part-type="species">baobab</tp:taxon-name-part></tp:taxon-name></italic> sp. n. <bold>2</bold> <italic><tp:taxon-name><tp:taxon-name-part taxon-name-part-type="genus">Nesticella</tp:taxon-name-part> <tp:taxon-name-part taxon-name-part-type="species">connectens</tp:taxon-name-part></tp:taxon-name></italic> <bold>3</bold> <italic><tp:taxon-name><tp:taxon-name-part taxon-name-part-type="genus">Nesticella</tp:taxon-name-part> <tp:taxon-name-part taxon-name-part-type="species">gongshanensis</tp:taxon-name-part></tp:taxon-name></italic> sp. n. <bold>4</bold> <italic><tp:taxon-name><tp:taxon-name-part taxon-name-part-type="genus">Nesticella</tp:taxon-name-part> <tp:taxon-name-part taxon-name-part-type="species">griswoldi</tp:taxon-name-part></tp:taxon-name></italic> sp. n. <bold>5</bold> <italic><tp:taxon-name><tp:taxon-name-part taxon-name-part-type="genus">Nesticella</tp:taxon-name-part> <tp:taxon-name-part taxon-name-part-type="species">nepalensis</tp:taxon-name-part></tp:taxon-name></italic> <bold>6</bold> <italic><tp:taxon-name><tp:taxon-name-part taxon-name-part-type="genus">Nesticella</tp:taxon-name-part> <tp:taxon-name-part taxon-name-part-type="species">potala</tp:taxon-name-part></tp:taxon-name></italic> sp. n. <bold>7</bold> <italic><tp:taxon-name><tp:taxon-name-part taxon-name-part-type="genus">Nesticella</tp:taxon-name-part> <tp:taxon-name-part taxon-name-part-type="species">sulawesi</tp:taxon-name-part></tp:taxon-name></italic> sp. n. <bold>8</bold> <italic><tp:taxon-name><tp:taxon-name-part taxon-name-part-type="genus">Nesticella</tp:taxon-name-part> <tp:taxon-name-part taxon-name-part-type="species">tibetana</tp:taxon-name-part></tp:taxon-name></italic> sp. n. <bold>9</bold> <italic><tp:taxon-name><tp:taxon-name-part taxon-name-part-type="genus">Nesticella</tp:taxon-name-part> <tp:taxon-name-part taxon-name-part-type="species">vanlang</tp:taxon-name-part></tp:taxon-name></italic> sp. n. <bold>10</bold> <italic><tp:taxon-name><tp:taxon-name-part taxon-name-part-type="genus">Nesticella</tp:taxon-name-part> <tp:taxon-name-part taxon-name-part-type="species">yui</tp:taxon-name-part></tp:taxon-name></italic> Wunderlich et Song, 1995 <bold>11</bold> <italic><tp:taxon-name><tp:taxon-name-part taxon-name-part-type="genus">Nesticella</tp:taxon-name-part> <tp:taxon-name-part taxon-name-part-type="species">zhiyuani</tp:taxon-name-part></tp:taxon-name></italic> sp. n. <bold>12</bold> <italic><tp:taxon-name><tp:taxon-name-part taxon-name-part-type="genus">Nesticella</tp:taxon-name-part> <tp:taxon-name-part taxon-name-part-type="species">fuliangensis</tp:taxon-name-part></tp:taxon-name></italic> sp. n. <bold>13</bold> <italic><tp:taxon-name><tp:taxon-name-part taxon-name-part-type="genus">Nesticella</tp:taxon-name-part> <tp:taxon-name-part taxon-name-part-type="species">huomachongensis</tp:taxon-name-part></tp:taxon-name></italic> sp. n. <bold>14</bold> <italic><tp:taxon-name><tp:taxon-name-part taxon-name-part-type="genus">Nesticella</tp:taxon-name-part> <tp:taxon-name-part taxon-name-part-type="species">rongtangensis</tp:taxon-name-part></tp:taxon-name></italic> sp. n. <bold>15</bold> <italic><tp:taxon-name><tp:taxon-name-part taxon-name-part-type="genus">Nesticella</tp:taxon-name-part> <tp:taxon-name-part taxon-name-part-type="species">wanzaiensis</tp:taxon-name-part></tp:taxon-name></italic> sp. n. <bold>16</bold> <italic><tp:taxon-name><tp:taxon-name-part taxon-name-part-type="genus">Nesticella</tp:taxon-name-part> <tp:taxon-name-part taxon-name-part-type="species">yanbeiensis</tp:taxon-name-part></tp:taxon-name></italic> sp. n. <bold>17</bold> <italic><tp:taxon-name><tp:taxon-name-part taxon-name-part-type="genus">Nesticella</tp:taxon-name-part> <tp:taxon-name-part taxon-name-part-type="species">phami</tp:taxon-name-part></tp:taxon-name></italic> sp. n. <bold>18</bold> <italic><tp:taxon-name><tp:taxon-name-part taxon-name-part-type="genus">Nesticella</tp:taxon-name-part> <tp:taxon-name-part taxon-name-part-type="species">sumatrana</tp:taxon-name-part></tp:taxon-name></italic> sp. n. <bold>19</bold> <italic><tp:taxon-name><tp:taxon-name-part taxon-name-part-type="genus">Nesticella</tp:taxon-name-part> <tp:taxon-name-part taxon-name-part-type="species">kaohsiungensis</tp:taxon-name-part></tp:taxon-name></italic> sp. n.</p></caption><graphic xmlns:xlink="http://www.w3.org/1999/xlink" xlink:href="zookeys-627-001-g083.jpg" position="float" orientation="portrait" xlink:type="simple" id="oo_108275.jpg"/></fig><fig id="F53" position="float" orientation="portrait"><label>Figure 53.</label><caption><p>
          <italic><tp:taxon-name><tp:taxon-name-part taxon-name-part-type="genus">Nesticella</tp:taxon-name-part> <tp:taxon-name-part taxon-name-part-type="species">griswoldi</tp:taxon-name-part></tp:taxon-name></italic> sp. n., holotype (male). <bold>A</bold> Palp, ventral view <bold>B</bold> Ditto, dorsal view <bold>C</bold> Ditto, prolateral view <bold>D</bold> Ditto, retrolateral view. Scale bars: 0.10 mm.</p></caption><graphic xmlns:xlink="http://www.w3.org/1999/xlink" xlink:href="zookeys-627-001-g053.jpg" position="float" orientation="portrait" xlink:type="simple" id="oo_108242.jpg"/></fig><fig id="F54" position="float" orientation="portrait"><label>Figure 54.</label><caption><p>
          <italic><tp:taxon-name><tp:taxon-name-part taxon-name-part-type="genus">Nesticella</tp:taxon-name-part> <tp:taxon-name-part taxon-name-part-type="species">griswoldi</tp:taxon-name-part></tp:taxon-name></italic> sp. n., holotype (male) and paratype (female). <bold>A</bold> Male habitus, dorsal view <bold>B</bold> Ditto, ventral view <bold>C</bold> Female habitus, dorsal view <bold>D</bold> Ditto, ventral view <bold>E</bold> Epigyne, ventral view <bold>F</bold> Vulva, ventral view <bold>G</bold> Vulva, dorsal view. Scale bars: <bold>A–D</bold> = 0.50 mm; <bold>E–G</bold> = 0.10 mm.</p></caption><graphic xmlns:xlink="http://www.w3.org/1999/xlink" xlink:href="zookeys-627-001-g054.jpg" position="float" orientation="portrait" xlink:type="simple" id="oo_108243.jpg"/></fig><app id="App2"><title>Appendix B</title><table-wrap id="T4" position="float" orientation="portrait"><caption><p>Uncorrected genetic pairwise distance of the <abbrev xmlns:xlink="http://www.w3.org/1999/xlink" xlink:title="cytochrome c oxidase subunit I" id="ABBRID0E5VEO" xlink:type="simple">COI</abbrev> partial sequence between the species discussed in this text.</p></caption><table id="TID0E61LM" rules="all"><tbody><tr><th rowspan="1" colspan="1"/><th rowspan="1" colspan="1">Species</th><th rowspan="1" colspan="1">1</th><th rowspan="1" colspan="1">2</th><th rowspan="1" colspan="1">3</th><th rowspan="1" colspan="1">4</th><th rowspan="1" colspan="1">5</th><th rowspan="1" colspan="1">6</th><th rowspan="1" colspan="1">7</th><th rowspan="1" colspan="1">8</th><th rowspan="1" colspan="1">9</th><th rowspan="1" colspan="1">10</th><th rowspan="1" colspan="1">11</th><th rowspan="1" colspan="1">12</th><th rowspan="1" colspan="1">13</th><th rowspan="1" colspan="1">14</th><th rowspan="1" colspan="1">15</th><th rowspan="1" colspan="1">16</th><th rowspan="1" colspan="1">17</th><th rowspan="1" colspan="1">18</th><th rowspan="1" colspan="1">19</th><th rowspan="1" colspan="1">20</th><th rowspan="1" colspan="1">21</th><th rowspan="1" colspan="1">22</th><th rowspan="1" colspan="1">23</th><th rowspan="1" colspan="1">24</th><th rowspan="1" colspan="1">25</th><th rowspan="1" colspan="1">26</th><th rowspan="1" colspan="1">27</th><th rowspan="1" colspan="1">28</th><th rowspan="1" colspan="1">29</th><th rowspan="1" colspan="1">30</th><th rowspan="1" colspan="1">31</th><th rowspan="1" colspan="1">32</th><th rowspan="1" colspan="1">33</th><th rowspan="1" colspan="1">34</th><th rowspan="1" colspan="1">35</th><th rowspan="1" colspan="1">36</th><th rowspan="1" colspan="1">37</th><th rowspan="1" colspan="1">38</th><th rowspan="1" colspan="1">39</th><th rowspan="1" colspan="1">40</th><th rowspan="1" colspan="1">41</th></tr><tr><td rowspan="1" colspan="1">
              <bold>1</bold>
            </td><td rowspan="1" colspan="1">
              <italic><tp:taxon-name><tp:taxon-name-part taxon-name-part-type="genus">Hamus</tp:taxon-name-part> <tp:taxon-name-part taxon-name-part-type="species">bowoensis</tp:taxon-name-part></tp:taxon-name></italic>
            </td><td rowspan="1" colspan="1"/><td rowspan="1" colspan="1"/><td rowspan="1" colspan="1"/><td rowspan="1" colspan="1"/><td rowspan="1" colspan="1"/><td rowspan="1" colspan="1"/><td rowspan="1" colspan="1"/><td rowspan="1" colspan="1"/><td rowspan="1" colspan="1"/><td rowspan="1" colspan="1"/><td rowspan="1" colspan="1"/><td rowspan="1" colspan="1"/><td rowspan="1" colspan="1"/><td rowspan="1" colspan="1"/><td rowspan="1" colspan="1"/><td rowspan="1" colspan="1"/><td rowspan="1" colspan="1"/><td rowspan="1" colspan="1"/><td rowspan="1" colspan="1"/><td rowspan="1" colspan="1"/><td rowspan="1" colspan="1"/><td rowspan="1" colspan="1"/><td rowspan="1" colspan="1"/><td rowspan="1" colspan="1"/><td rowspan="1" colspan="1"/><td rowspan="1" colspan="1"/><td rowspan="1" colspan="1"/><td rowspan="1" colspan="1"/><td rowspan="1" colspan="1"/><td rowspan="1" colspan="1"/><td rowspan="1" colspan="1"/><td rowspan="1" colspan="1"/><td rowspan="1" colspan="1"/><td rowspan="1" colspan="1"/><td rowspan="1" colspan="1"/><td rowspan="1" colspan="1"/><td rowspan="1" colspan="1"/><td rowspan="1" colspan="1"/><td rowspan="1" colspan="1"/><td rowspan="1" colspan="1"/><td rowspan="1" colspan="1"/></tr><tr><td rowspan="1" colspan="1">
              <bold>2</bold>
            </td><td rowspan="1" colspan="1">
              <italic><tp:taxon-name><tp:taxon-name-part taxon-name-part-type="genus">Hamus</tp:taxon-name-part> <tp:taxon-name-part taxon-name-part-type="species">cornutus</tp:taxon-name-part></tp:taxon-name></italic> sp. n.</td><td rowspan="1" colspan="1">0.215</td><td rowspan="1" colspan="1"/><td rowspan="1" colspan="1"/><td rowspan="1" colspan="1"/><td rowspan="1" colspan="1"/><td rowspan="1" colspan="1"/><td rowspan="1" colspan="1"/><td rowspan="1" colspan="1"/><td rowspan="1" colspan="1"/><td rowspan="1" colspan="1"/><td rowspan="1" colspan="1"/><td rowspan="1" colspan="1"/><td rowspan="1" colspan="1"/><td rowspan="1" colspan="1"/><td rowspan="1" colspan="1"/><td rowspan="1" colspan="1"/><td rowspan="1" colspan="1"/><td rowspan="1" colspan="1"/><td rowspan="1" colspan="1"/><td rowspan="1" colspan="1"/><td rowspan="1" colspan="1"/><td rowspan="1" colspan="1"/><td rowspan="1" colspan="1"/><td rowspan="1" colspan="1"/><td rowspan="1" colspan="1"/><td rowspan="1" colspan="1"/><td rowspan="1" colspan="1"/><td rowspan="1" colspan="1"/><td rowspan="1" colspan="1"/><td rowspan="1" colspan="1"/><td rowspan="1" colspan="1"/><td rowspan="1" colspan="1"/><td rowspan="1" colspan="1"/><td rowspan="1" colspan="1"/><td rowspan="1" colspan="1"/><td rowspan="1" colspan="1"/><td rowspan="1" colspan="1"/><td rowspan="1" colspan="1"/><td rowspan="1" colspan="1"/><td rowspan="1" colspan="1"/><td rowspan="1" colspan="1"/></tr><tr><td rowspan="1" colspan="1">
              <bold>3</bold>
            </td><td rowspan="1" colspan="1">
              <italic><tp:taxon-name><tp:taxon-name-part taxon-name-part-type="genus">Hamus</tp:taxon-name-part> <tp:taxon-name-part taxon-name-part-type="species">luzon</tp:taxon-name-part></tp:taxon-name></italic> sp. n.</td><td rowspan="1" colspan="1">0.163</td><td rowspan="1" colspan="1">0.236</td><td rowspan="1" colspan="1"/><td rowspan="1" colspan="1"/><td rowspan="1" colspan="1"/><td rowspan="1" colspan="1"/><td rowspan="1" colspan="1"/><td rowspan="1" colspan="1"/><td rowspan="1" colspan="1"/><td rowspan="1" colspan="1"/><td rowspan="1" colspan="1"/><td rowspan="1" colspan="1"/><td rowspan="1" colspan="1"/><td rowspan="1" colspan="1"/><td rowspan="1" colspan="1"/><td rowspan="1" colspan="1"/><td rowspan="1" colspan="1"/><td rowspan="1" colspan="1"/><td rowspan="1" colspan="1"/><td rowspan="1" colspan="1"/><td rowspan="1" colspan="1"/><td rowspan="1" colspan="1"/><td rowspan="1" colspan="1"/><td rowspan="1" colspan="1"/><td rowspan="1" colspan="1"/><td rowspan="1" colspan="1"/><td rowspan="1" colspan="1"/><td rowspan="1" colspan="1"/><td rowspan="1" colspan="1"/><td rowspan="1" colspan="1"/><td rowspan="1" colspan="1"/><td rowspan="1" colspan="1"/><td rowspan="1" colspan="1"/><td rowspan="1" colspan="1"/><td rowspan="1" colspan="1"/><td rowspan="1" colspan="1"/><td rowspan="1" colspan="1"/><td rowspan="1" colspan="1"/><td rowspan="1" colspan="1"/><td rowspan="1" colspan="1"/><td rowspan="1" colspan="1"/></tr><tr><td rowspan="1" colspan="1">
              <bold>4</bold>
            </td><td rowspan="1" colspan="1">
              <italic><tp:taxon-name><tp:taxon-name-part taxon-name-part-type="genus">Nescina</tp:taxon-name-part> <tp:taxon-name-part taxon-name-part-type="species">kohi</tp:taxon-name-part></tp:taxon-name></italic> sp. n.</td><td rowspan="1" colspan="1">0.248</td><td rowspan="1" colspan="1">0.234</td><td rowspan="1" colspan="1">0.234</td><td rowspan="1" colspan="1"/><td rowspan="1" colspan="1"/><td rowspan="1" colspan="1"/><td rowspan="1" colspan="1"/><td rowspan="1" colspan="1"/><td rowspan="1" colspan="1"/><td rowspan="1" colspan="1"/><td rowspan="1" colspan="1"/><td rowspan="1" colspan="1"/><td rowspan="1" colspan="1"/><td rowspan="1" colspan="1"/><td rowspan="1" colspan="1"/><td rowspan="1" colspan="1"/><td rowspan="1" colspan="1"/><td rowspan="1" colspan="1"/><td rowspan="1" colspan="1"/><td rowspan="1" colspan="1"/><td rowspan="1" colspan="1"/><td rowspan="1" colspan="1"/><td rowspan="1" colspan="1"/><td rowspan="1" colspan="1"/><td rowspan="1" colspan="1"/><td rowspan="1" colspan="1"/><td rowspan="1" colspan="1"/><td rowspan="1" colspan="1"/><td rowspan="1" colspan="1"/><td rowspan="1" colspan="1"/><td rowspan="1" colspan="1"/><td rowspan="1" colspan="1"/><td rowspan="1" colspan="1"/><td rowspan="1" colspan="1"/><td rowspan="1" colspan="1"/><td rowspan="1" colspan="1"/><td rowspan="1" colspan="1"/><td rowspan="1" colspan="1"/><td rowspan="1" colspan="1"/><td rowspan="1" colspan="1"/><td rowspan="1" colspan="1"/></tr><tr><td rowspan="1" colspan="1">
              <bold>5</bold>
            </td><td rowspan="1" colspan="1">
              <italic><tp:taxon-name><tp:taxon-name-part taxon-name-part-type="genus">Nescina</tp:taxon-name-part> <tp:taxon-name-part taxon-name-part-type="species">minuta</tp:taxon-name-part></tp:taxon-name></italic>
            </td><td rowspan="1" colspan="1">0.232</td><td rowspan="1" colspan="1">0.234</td><td rowspan="1" colspan="1">0.228</td><td rowspan="1" colspan="1">0.097</td><td rowspan="1" colspan="1"/><td rowspan="1" colspan="1"/><td rowspan="1" colspan="1"/><td rowspan="1" colspan="1"/><td rowspan="1" colspan="1"/><td rowspan="1" colspan="1"/><td rowspan="1" colspan="1"/><td rowspan="1" colspan="1"/><td rowspan="1" colspan="1"/><td rowspan="1" colspan="1"/><td rowspan="1" colspan="1"/><td rowspan="1" colspan="1"/><td rowspan="1" colspan="1"/><td rowspan="1" colspan="1"/><td rowspan="1" colspan="1"/><td rowspan="1" colspan="1"/><td rowspan="1" colspan="1"/><td rowspan="1" colspan="1"/><td rowspan="1" colspan="1"/><td rowspan="1" colspan="1"/><td rowspan="1" colspan="1"/><td rowspan="1" colspan="1"/><td rowspan="1" colspan="1"/><td rowspan="1" colspan="1"/><td rowspan="1" colspan="1"/><td rowspan="1" colspan="1"/><td rowspan="1" colspan="1"/><td rowspan="1" colspan="1"/><td rowspan="1" colspan="1"/><td rowspan="1" colspan="1"/><td rowspan="1" colspan="1"/><td rowspan="1" colspan="1"/><td rowspan="1" colspan="1"/><td rowspan="1" colspan="1"/><td rowspan="1" colspan="1"/><td rowspan="1" colspan="1"/><td rowspan="1" colspan="1"/></tr><tr><td rowspan="1" colspan="1">
              <bold>6</bold>
            </td><td rowspan="1" colspan="1">
              <italic><tp:taxon-name><tp:taxon-name-part taxon-name-part-type="genus">Nesticella</tp:taxon-name-part> <tp:taxon-name-part taxon-name-part-type="species">baiseensis</tp:taxon-name-part></tp:taxon-name></italic> sp. n.</td><td rowspan="1" colspan="1">0.190</td><td rowspan="1" colspan="1">0.206</td><td rowspan="1" colspan="1">0.218</td><td rowspan="1" colspan="1">0.218</td><td rowspan="1" colspan="1">0.204</td><td rowspan="1" colspan="1"/><td rowspan="1" colspan="1"/><td rowspan="1" colspan="1"/><td rowspan="1" colspan="1"/><td rowspan="1" colspan="1"/><td rowspan="1" colspan="1"/><td rowspan="1" colspan="1"/><td rowspan="1" colspan="1"/><td rowspan="1" colspan="1"/><td rowspan="1" colspan="1"/><td rowspan="1" colspan="1"/><td rowspan="1" colspan="1"/><td rowspan="1" colspan="1"/><td rowspan="1" colspan="1"/><td rowspan="1" colspan="1"/><td rowspan="1" colspan="1"/><td rowspan="1" colspan="1"/><td rowspan="1" colspan="1"/><td rowspan="1" colspan="1"/><td rowspan="1" colspan="1"/><td rowspan="1" colspan="1"/><td rowspan="1" colspan="1"/><td rowspan="1" colspan="1"/><td rowspan="1" colspan="1"/><td rowspan="1" colspan="1"/><td rowspan="1" colspan="1"/><td rowspan="1" colspan="1"/><td rowspan="1" colspan="1"/><td rowspan="1" colspan="1"/><td rowspan="1" colspan="1"/><td rowspan="1" colspan="1"/><td rowspan="1" colspan="1"/><td rowspan="1" colspan="1"/><td rowspan="1" colspan="1"/><td rowspan="1" colspan="1"/><td rowspan="1" colspan="1"/></tr><tr><td rowspan="1" colspan="1">
              <bold>7</bold>
            </td><td rowspan="1" colspan="1">
              <italic><tp:taxon-name><tp:taxon-name-part taxon-name-part-type="genus">Nesticella</tp:taxon-name-part> <tp:taxon-name-part taxon-name-part-type="species">baobab</tp:taxon-name-part></tp:taxon-name></italic> sp. n.</td><td rowspan="1" colspan="1">0.232</td><td rowspan="1" colspan="1">0.228</td><td rowspan="1" colspan="1">0.218</td><td rowspan="1" colspan="1">0.224</td><td rowspan="1" colspan="1">0.215</td><td rowspan="1" colspan="1">0.163</td><td rowspan="1" colspan="1"/><td rowspan="1" colspan="1"/><td rowspan="1" colspan="1"/><td rowspan="1" colspan="1"/><td rowspan="1" colspan="1"/><td rowspan="1" colspan="1"/><td rowspan="1" colspan="1"/><td rowspan="1" colspan="1"/><td rowspan="1" colspan="1"/><td rowspan="1" colspan="1"/><td rowspan="1" colspan="1"/><td rowspan="1" colspan="1"/><td rowspan="1" colspan="1"/><td rowspan="1" colspan="1"/><td rowspan="1" colspan="1"/><td rowspan="1" colspan="1"/><td rowspan="1" colspan="1"/><td rowspan="1" colspan="1"/><td rowspan="1" colspan="1"/><td rowspan="1" colspan="1"/><td rowspan="1" colspan="1"/><td rowspan="1" colspan="1"/><td rowspan="1" colspan="1"/><td rowspan="1" colspan="1"/><td rowspan="1" colspan="1"/><td rowspan="1" colspan="1"/><td rowspan="1" colspan="1"/><td rowspan="1" colspan="1"/><td rowspan="1" colspan="1"/><td rowspan="1" colspan="1"/><td rowspan="1" colspan="1"/><td rowspan="1" colspan="1"/><td rowspan="1" colspan="1"/><td rowspan="1" colspan="1"/><td rowspan="1" colspan="1"/></tr><tr><td rowspan="1" colspan="1">
              <bold>8</bold>
            </td><td rowspan="1" colspan="1">
              <italic><tp:taxon-name><tp:taxon-name-part taxon-name-part-type="genus">Nesticella</tp:taxon-name-part> <tp:taxon-name-part taxon-name-part-type="species">caeca</tp:taxon-name-part></tp:taxon-name></italic> sp. n.</td><td rowspan="1" colspan="1">0.226</td><td rowspan="1" colspan="1">0.215</td><td rowspan="1" colspan="1">0.242</td><td rowspan="1" colspan="1">0.254</td><td rowspan="1" colspan="1">0.200</td><td rowspan="1" colspan="1">0.127</td><td rowspan="1" colspan="1">0.178</td><td rowspan="1" colspan="1"/><td rowspan="1" colspan="1"/><td rowspan="1" colspan="1"/><td rowspan="1" colspan="1"/><td rowspan="1" colspan="1"/><td rowspan="1" colspan="1"/><td rowspan="1" colspan="1"/><td rowspan="1" colspan="1"/><td rowspan="1" colspan="1"/><td rowspan="1" colspan="1"/><td rowspan="1" colspan="1"/><td rowspan="1" colspan="1"/><td rowspan="1" colspan="1"/><td rowspan="1" colspan="1"/><td rowspan="1" colspan="1"/><td rowspan="1" colspan="1"/><td rowspan="1" colspan="1"/><td rowspan="1" colspan="1"/><td rowspan="1" colspan="1"/><td rowspan="1" colspan="1"/><td rowspan="1" colspan="1"/><td rowspan="1" colspan="1"/><td rowspan="1" colspan="1"/><td rowspan="1" colspan="1"/><td rowspan="1" colspan="1"/><td rowspan="1" colspan="1"/><td rowspan="1" colspan="1"/><td rowspan="1" colspan="1"/><td rowspan="1" colspan="1"/><td rowspan="1" colspan="1"/><td rowspan="1" colspan="1"/><td rowspan="1" colspan="1"/><td rowspan="1" colspan="1"/><td rowspan="1" colspan="1"/></tr><tr><td rowspan="1" colspan="1">
              <bold>9</bold>
            </td><td rowspan="1" colspan="1">
              <italic><tp:taxon-name><tp:taxon-name-part taxon-name-part-type="genus">Nesticella</tp:taxon-name-part> <tp:taxon-name-part taxon-name-part-type="species">chongqing</tp:taxon-name-part></tp:taxon-name></italic> sp. n.</td><td rowspan="1" colspan="1">0.213</td><td rowspan="1" colspan="1">0.204</td><td rowspan="1" colspan="1">0.228</td><td rowspan="1" colspan="1">0.228</td><td rowspan="1" colspan="1">0.200</td><td rowspan="1" colspan="1">0.118</td><td rowspan="1" colspan="1">0.165</td><td rowspan="1" colspan="1">0.120</td><td rowspan="1" colspan="1"/><td rowspan="1" colspan="1"/><td rowspan="1" colspan="1"/><td rowspan="1" colspan="1"/><td rowspan="1" colspan="1"/><td rowspan="1" colspan="1"/><td rowspan="1" colspan="1"/><td rowspan="1" colspan="1"/><td rowspan="1" colspan="1"/><td rowspan="1" colspan="1"/><td rowspan="1" colspan="1"/><td rowspan="1" colspan="1"/><td rowspan="1" colspan="1"/><td rowspan="1" colspan="1"/><td rowspan="1" colspan="1"/><td rowspan="1" colspan="1"/><td rowspan="1" colspan="1"/><td rowspan="1" colspan="1"/><td rowspan="1" colspan="1"/><td rowspan="1" colspan="1"/><td rowspan="1" colspan="1"/><td rowspan="1" colspan="1"/><td rowspan="1" colspan="1"/><td rowspan="1" colspan="1"/><td rowspan="1" colspan="1"/><td rowspan="1" colspan="1"/><td rowspan="1" colspan="1"/><td rowspan="1" colspan="1"/><td rowspan="1" colspan="1"/><td rowspan="1" colspan="1"/><td rowspan="1" colspan="1"/><td rowspan="1" colspan="1"/><td rowspan="1" colspan="1"/></tr><tr><td rowspan="1" colspan="1">
              <bold>10</bold>
            </td><td rowspan="1" colspan="1">
              <italic><tp:taxon-name><tp:taxon-name-part taxon-name-part-type="genus">Nesticella</tp:taxon-name-part> <tp:taxon-name-part taxon-name-part-type="species">connectens</tp:taxon-name-part></tp:taxon-name></italic>
            </td><td rowspan="1" colspan="1">0.236</td><td rowspan="1" colspan="1">0.261</td><td rowspan="1" colspan="1">0.236</td><td rowspan="1" colspan="1">0.213</td><td rowspan="1" colspan="1">0.210</td><td rowspan="1" colspan="1">0.165</td><td rowspan="1" colspan="1">0.151</td><td rowspan="1" colspan="1">0.190</td><td rowspan="1" colspan="1">0.190</td><td rowspan="1" colspan="1"/><td rowspan="1" colspan="1"/><td rowspan="1" colspan="1"/><td rowspan="1" colspan="1"/><td rowspan="1" colspan="1"/><td rowspan="1" colspan="1"/><td rowspan="1" colspan="1"/><td rowspan="1" colspan="1"/><td rowspan="1" colspan="1"/><td rowspan="1" colspan="1"/><td rowspan="1" colspan="1"/><td rowspan="1" colspan="1"/><td rowspan="1" colspan="1"/><td rowspan="1" colspan="1"/><td rowspan="1" colspan="1"/><td rowspan="1" colspan="1"/><td rowspan="1" colspan="1"/><td rowspan="1" colspan="1"/><td rowspan="1" colspan="1"/><td rowspan="1" colspan="1"/><td rowspan="1" colspan="1"/><td rowspan="1" colspan="1"/><td rowspan="1" colspan="1"/><td rowspan="1" colspan="1"/><td rowspan="1" colspan="1"/><td rowspan="1" colspan="1"/><td rowspan="1" colspan="1"/><td rowspan="1" colspan="1"/><td rowspan="1" colspan="1"/><td rowspan="1" colspan="1"/><td rowspan="1" colspan="1"/><td rowspan="1" colspan="1"/></tr><tr><td rowspan="1" colspan="1">
              <bold>11</bold>
            </td><td rowspan="1" colspan="1">
              <italic><tp:taxon-name><tp:taxon-name-part taxon-name-part-type="genus">Nesticella</tp:taxon-name-part> <tp:taxon-name-part taxon-name-part-type="species">dazhuangensis</tp:taxon-name-part></tp:taxon-name></italic> sp. n.</td><td rowspan="1" colspan="1">0.208</td><td rowspan="1" colspan="1">0.220</td><td rowspan="1" colspan="1">0.236</td><td rowspan="1" colspan="1">0.222</td><td rowspan="1" colspan="1">0.204</td><td rowspan="1" colspan="1">0.133</td><td rowspan="1" colspan="1">0.184</td><td rowspan="1" colspan="1">0.157</td><td rowspan="1" colspan="1">0.137</td><td rowspan="1" colspan="1">0.208</td><td rowspan="1" colspan="1"/><td rowspan="1" colspan="1"/><td rowspan="1" colspan="1"/><td rowspan="1" colspan="1"/><td rowspan="1" colspan="1"/><td rowspan="1" colspan="1"/><td rowspan="1" colspan="1"/><td rowspan="1" colspan="1"/><td rowspan="1" colspan="1"/><td rowspan="1" colspan="1"/><td rowspan="1" colspan="1"/><td rowspan="1" colspan="1"/><td rowspan="1" colspan="1"/><td rowspan="1" colspan="1"/><td rowspan="1" colspan="1"/><td rowspan="1" colspan="1"/><td rowspan="1" colspan="1"/><td rowspan="1" colspan="1"/><td rowspan="1" colspan="1"/><td rowspan="1" colspan="1"/><td rowspan="1" colspan="1"/><td rowspan="1" colspan="1"/><td rowspan="1" colspan="1"/><td rowspan="1" colspan="1"/><td rowspan="1" colspan="1"/><td rowspan="1" colspan="1"/><td rowspan="1" colspan="1"/><td rowspan="1" colspan="1"/><td rowspan="1" colspan="1"/><td rowspan="1" colspan="1"/><td rowspan="1" colspan="1"/></tr><tr><td rowspan="1" colspan="1">
              <bold>12</bold>
            </td><td rowspan="1" colspan="1">
              <italic><tp:taxon-name><tp:taxon-name-part taxon-name-part-type="genus">Nesticella</tp:taxon-name-part> <tp:taxon-name-part taxon-name-part-type="species">fuliangensis</tp:taxon-name-part></tp:taxon-name></italic> sp. n.</td><td rowspan="1" colspan="1">0.238</td><td rowspan="1" colspan="1">0.240</td><td rowspan="1" colspan="1">0.248</td><td rowspan="1" colspan="1">0.271</td><td rowspan="1" colspan="1">0.267</td><td rowspan="1" colspan="1">0.161</td><td rowspan="1" colspan="1">0.196</td><td rowspan="1" colspan="1">0.176</td><td rowspan="1" colspan="1">0.167</td><td rowspan="1" colspan="1">0.196</td><td rowspan="1" colspan="1">0.146</td><td rowspan="1" colspan="1"/><td rowspan="1" colspan="1"/><td rowspan="1" colspan="1"/><td rowspan="1" colspan="1"/><td rowspan="1" colspan="1"/><td rowspan="1" colspan="1"/><td rowspan="1" colspan="1"/><td rowspan="1" colspan="1"/><td rowspan="1" colspan="1"/><td rowspan="1" colspan="1"/><td rowspan="1" colspan="1"/><td rowspan="1" colspan="1"/><td rowspan="1" colspan="1"/><td rowspan="1" colspan="1"/><td rowspan="1" colspan="1"/><td rowspan="1" colspan="1"/><td rowspan="1" colspan="1"/><td rowspan="1" colspan="1"/><td rowspan="1" colspan="1"/><td rowspan="1" colspan="1"/><td rowspan="1" colspan="1"/><td rowspan="1" colspan="1"/><td rowspan="1" colspan="1"/><td rowspan="1" colspan="1"/><td rowspan="1" colspan="1"/><td rowspan="1" colspan="1"/><td rowspan="1" colspan="1"/><td rowspan="1" colspan="1"/><td rowspan="1" colspan="1"/><td rowspan="1" colspan="1"/></tr><tr><td rowspan="1" colspan="1">
              <bold>13</bold>
            </td><td rowspan="1" colspan="1">
              <italic><tp:taxon-name><tp:taxon-name-part taxon-name-part-type="genus">Nesticella</tp:taxon-name-part> <tp:taxon-name-part taxon-name-part-type="species">gazuida</tp:taxon-name-part></tp:taxon-name></italic> sp. n.</td><td rowspan="1" colspan="1">0.215</td><td rowspan="1" colspan="1">0.213</td><td rowspan="1" colspan="1">0.236</td><td rowspan="1" colspan="1">0.248</td><td rowspan="1" colspan="1">0.211</td><td rowspan="1" colspan="1">0.135</td><td rowspan="1" colspan="1">0.182</td><td rowspan="1" colspan="1">0.079</td><td rowspan="1" colspan="1">0.129</td><td rowspan="1" colspan="1">0.194</td><td rowspan="1" colspan="1">0.174</td><td rowspan="1" colspan="1">0.184</td><td rowspan="1" colspan="1"/><td rowspan="1" colspan="1"/><td rowspan="1" colspan="1"/><td rowspan="1" colspan="1"/><td rowspan="1" colspan="1"/><td rowspan="1" colspan="1"/><td rowspan="1" colspan="1"/><td rowspan="1" colspan="1"/><td rowspan="1" colspan="1"/><td rowspan="1" colspan="1"/><td rowspan="1" colspan="1"/><td rowspan="1" colspan="1"/><td rowspan="1" colspan="1"/><td rowspan="1" colspan="1"/><td rowspan="1" colspan="1"/><td rowspan="1" colspan="1"/><td rowspan="1" colspan="1"/><td rowspan="1" colspan="1"/><td rowspan="1" colspan="1"/><td rowspan="1" colspan="1"/><td rowspan="1" colspan="1"/><td rowspan="1" colspan="1"/><td rowspan="1" colspan="1"/><td rowspan="1" colspan="1"/><td rowspan="1" colspan="1"/><td rowspan="1" colspan="1"/><td rowspan="1" colspan="1"/><td rowspan="1" colspan="1"/><td rowspan="1" colspan="1"/></tr><tr><td rowspan="1" colspan="1">
              <bold>14</bold>
            </td><td rowspan="1" colspan="1">
              <italic><tp:taxon-name><tp:taxon-name-part taxon-name-part-type="genus">Nesticella</tp:taxon-name-part> <tp:taxon-name-part taxon-name-part-type="species">gonshanensis</tp:taxon-name-part></tp:taxon-name></italic> sp. n.</td><td rowspan="1" colspan="1">0.204</td><td rowspan="1" colspan="1">0.210</td><td rowspan="1" colspan="1">0.244</td><td rowspan="1" colspan="1">0.250</td><td rowspan="1" colspan="1">0.232</td><td rowspan="1" colspan="1">0.165</td><td rowspan="1" colspan="1">0.186</td><td rowspan="1" colspan="1">0.163</td><td rowspan="1" colspan="1">0.159</td><td rowspan="1" colspan="1">0.211</td><td rowspan="1" colspan="1">0.172</td><td rowspan="1" colspan="1">0.163</td><td rowspan="1" colspan="1">0.186</td><td rowspan="1" colspan="1"/><td rowspan="1" colspan="1"/><td rowspan="1" colspan="1"/><td rowspan="1" colspan="1"/><td rowspan="1" colspan="1"/><td rowspan="1" colspan="1"/><td rowspan="1" colspan="1"/><td rowspan="1" colspan="1"/><td rowspan="1" colspan="1"/><td rowspan="1" colspan="1"/><td rowspan="1" colspan="1"/><td rowspan="1" colspan="1"/><td rowspan="1" colspan="1"/><td rowspan="1" colspan="1"/><td rowspan="1" colspan="1"/><td rowspan="1" colspan="1"/><td rowspan="1" colspan="1"/><td rowspan="1" colspan="1"/><td rowspan="1" colspan="1"/><td rowspan="1" colspan="1"/><td rowspan="1" colspan="1"/><td rowspan="1" colspan="1"/><td rowspan="1" colspan="1"/><td rowspan="1" colspan="1"/><td rowspan="1" colspan="1"/><td rowspan="1" colspan="1"/><td rowspan="1" colspan="1"/><td rowspan="1" colspan="1"/></tr><tr><td rowspan="1" colspan="1">
              <bold>15</bold>
            </td><td rowspan="1" colspan="1">
              <italic><tp:taxon-name><tp:taxon-name-part taxon-name-part-type="genus">Nesticella</tp:taxon-name-part> <tp:taxon-name-part taxon-name-part-type="species">griswoldi</tp:taxon-name-part></tp:taxon-name></italic> sp. n.</td><td rowspan="1" colspan="1">0.224</td><td rowspan="1" colspan="1">0.211</td><td rowspan="1" colspan="1">0.228</td><td rowspan="1" colspan="1">0.213</td><td rowspan="1" colspan="1">0.210</td><td rowspan="1" colspan="1">0.165</td><td rowspan="1" colspan="1">0.091</td><td rowspan="1" colspan="1">0.180</td><td rowspan="1" colspan="1">0.169</td><td rowspan="1" colspan="1">0.153</td><td rowspan="1" colspan="1">0.180</td><td rowspan="1" colspan="1">0.200</td><td rowspan="1" colspan="1">0.186</td><td rowspan="1" colspan="1">0.186</td><td rowspan="1" colspan="1"/><td rowspan="1" colspan="1"/><td rowspan="1" colspan="1"/><td rowspan="1" colspan="1"/><td rowspan="1" colspan="1"/><td rowspan="1" colspan="1"/><td rowspan="1" colspan="1"/><td rowspan="1" colspan="1"/><td rowspan="1" colspan="1"/><td rowspan="1" colspan="1"/><td rowspan="1" colspan="1"/><td rowspan="1" colspan="1"/><td rowspan="1" colspan="1"/><td rowspan="1" colspan="1"/><td rowspan="1" colspan="1"/><td rowspan="1" colspan="1"/><td rowspan="1" colspan="1"/><td rowspan="1" colspan="1"/><td rowspan="1" colspan="1"/><td rowspan="1" colspan="1"/><td rowspan="1" colspan="1"/><td rowspan="1" colspan="1"/><td rowspan="1" colspan="1"/><td rowspan="1" colspan="1"/><td rowspan="1" colspan="1"/><td rowspan="1" colspan="1"/><td rowspan="1" colspan="1"/></tr><tr><td rowspan="1" colspan="1">
              <bold>16</bold>
            </td><td rowspan="1" colspan="1">
              <italic><tp:taxon-name><tp:taxon-name-part taxon-name-part-type="genus">Nesticella</tp:taxon-name-part> <tp:taxon-name-part taxon-name-part-type="species">hongheensis</tp:taxon-name-part></tp:taxon-name></italic> sp. n.</td><td rowspan="1" colspan="1">0.215</td><td rowspan="1" colspan="1">0.222</td><td rowspan="1" colspan="1">0.238</td><td rowspan="1" colspan="1">0.252</td><td rowspan="1" colspan="1">0.222</td><td rowspan="1" colspan="1">0.144</td><td rowspan="1" colspan="1">0.180</td><td rowspan="1" colspan="1">0.137</td><td rowspan="1" colspan="1">0.131</td><td rowspan="1" colspan="1">0.182</td><td rowspan="1" colspan="1">0.169</td><td rowspan="1" colspan="1">0.180</td><td rowspan="1" colspan="1">0.153</td><td rowspan="1" colspan="1">0.170</td><td rowspan="1" colspan="1">0.186</td><td rowspan="1" colspan="1"/><td rowspan="1" colspan="1"/><td rowspan="1" colspan="1"/><td rowspan="1" colspan="1"/><td rowspan="1" colspan="1"/><td rowspan="1" colspan="1"/><td rowspan="1" colspan="1"/><td rowspan="1" colspan="1"/><td rowspan="1" colspan="1"/><td rowspan="1" colspan="1"/><td rowspan="1" colspan="1"/><td rowspan="1" colspan="1"/><td rowspan="1" colspan="1"/><td rowspan="1" colspan="1"/><td rowspan="1" colspan="1"/><td rowspan="1" colspan="1"/><td rowspan="1" colspan="1"/><td rowspan="1" colspan="1"/><td rowspan="1" colspan="1"/><td rowspan="1" colspan="1"/><td rowspan="1" colspan="1"/><td rowspan="1" colspan="1"/><td rowspan="1" colspan="1"/><td rowspan="1" colspan="1"/><td rowspan="1" colspan="1"/><td rowspan="1" colspan="1"/></tr><tr><td rowspan="1" colspan="1">
              <bold>17</bold>
            </td><td rowspan="1" colspan="1">
              <italic><tp:taxon-name><tp:taxon-name-part taxon-name-part-type="genus">Nesticella</tp:taxon-name-part> <tp:taxon-name-part taxon-name-part-type="species">huomachongensis</tp:taxon-name-part></tp:taxon-name></italic> sp. n.</td><td rowspan="1" colspan="1">0.222</td><td rowspan="1" colspan="1">0.234</td><td rowspan="1" colspan="1">0.248</td><td rowspan="1" colspan="1">0.269</td><td rowspan="1" colspan="1">0.250</td><td rowspan="1" colspan="1">0.151</td><td rowspan="1" colspan="1">0.190</td><td rowspan="1" colspan="1">0.167</td><td rowspan="1" colspan="1">0.159</td><td rowspan="1" colspan="1">0.186</td><td rowspan="1" colspan="1">0.148</td><td rowspan="1" colspan="1">0.051</td><td rowspan="1" colspan="1">0.163</td><td rowspan="1" colspan="1">0.170</td><td rowspan="1" colspan="1">0.186</td><td rowspan="1" colspan="1">0.176</td><td rowspan="1" colspan="1"/><td rowspan="1" colspan="1"/><td rowspan="1" colspan="1"/><td rowspan="1" colspan="1"/><td rowspan="1" colspan="1"/><td rowspan="1" colspan="1"/><td rowspan="1" colspan="1"/><td rowspan="1" colspan="1"/><td rowspan="1" colspan="1"/><td rowspan="1" colspan="1"/><td rowspan="1" colspan="1"/><td rowspan="1" colspan="1"/><td rowspan="1" colspan="1"/><td rowspan="1" colspan="1"/><td rowspan="1" colspan="1"/><td rowspan="1" colspan="1"/><td rowspan="1" colspan="1"/><td rowspan="1" colspan="1"/><td rowspan="1" colspan="1"/><td rowspan="1" colspan="1"/><td rowspan="1" colspan="1"/><td rowspan="1" colspan="1"/><td rowspan="1" colspan="1"/><td rowspan="1" colspan="1"/><td rowspan="1" colspan="1"/></tr><tr><td rowspan="1" colspan="1">
              <bold>18</bold>
            </td><td rowspan="1" colspan="1">
              <italic><tp:taxon-name><tp:taxon-name-part taxon-name-part-type="genus">Nesticella</tp:taxon-name-part> <tp:taxon-name-part taxon-name-part-type="species">jingpo</tp:taxon-name-part></tp:taxon-name></italic> sp. n.</td><td rowspan="1" colspan="1">0.220</td><td rowspan="1" colspan="1">0.232</td><td rowspan="1" colspan="1">0.234</td><td rowspan="1" colspan="1">0.244</td><td rowspan="1" colspan="1">0.215</td><td rowspan="1" colspan="1">0.151</td><td rowspan="1" colspan="1">0.196</td><td rowspan="1" colspan="1">0.159</td><td rowspan="1" colspan="1">0.148</td><td rowspan="1" colspan="1">0.200</td><td rowspan="1" colspan="1">0.081</td><td rowspan="1" colspan="1">0.140</td><td rowspan="1" colspan="1">0.153</td><td rowspan="1" colspan="1">0.184</td><td rowspan="1" colspan="1">0.172</td><td rowspan="1" colspan="1">0.170</td><td rowspan="1" colspan="1">0.140</td><td rowspan="1" colspan="1"/><td rowspan="1" colspan="1"/><td rowspan="1" colspan="1"/><td rowspan="1" colspan="1"/><td rowspan="1" colspan="1"/><td rowspan="1" colspan="1"/><td rowspan="1" colspan="1"/><td rowspan="1" colspan="1"/><td rowspan="1" colspan="1"/><td rowspan="1" colspan="1"/><td rowspan="1" colspan="1"/><td rowspan="1" colspan="1"/><td rowspan="1" colspan="1"/><td rowspan="1" colspan="1"/><td rowspan="1" colspan="1"/><td rowspan="1" colspan="1"/><td rowspan="1" colspan="1"/><td rowspan="1" colspan="1"/><td rowspan="1" colspan="1"/><td rowspan="1" colspan="1"/><td rowspan="1" colspan="1"/><td rowspan="1" colspan="1"/><td rowspan="1" colspan="1"/><td rowspan="1" colspan="1"/></tr><tr><td rowspan="1" colspan="1">
              <bold>19</bold>
            </td><td rowspan="1" colspan="1">
              <italic><tp:taxon-name><tp:taxon-name-part taxon-name-part-type="genus">Nesticella</tp:taxon-name-part> <tp:taxon-name-part taxon-name-part-type="species">kaohsiungensis</tp:taxon-name-part></tp:taxon-name></italic> sp. n.</td><td rowspan="1" colspan="1">0.236</td><td rowspan="1" colspan="1">0.218</td><td rowspan="1" colspan="1">0.248</td><td rowspan="1" colspan="1">0.236</td><td rowspan="1" colspan="1">0.215</td><td rowspan="1" colspan="1">0.148</td><td rowspan="1" colspan="1">0.180</td><td rowspan="1" colspan="1">0.182</td><td rowspan="1" colspan="1">0.153</td><td rowspan="1" colspan="1">0.165</td><td rowspan="1" colspan="1">0.172</td><td rowspan="1" colspan="1">0.184</td><td rowspan="1" colspan="1">0.188</td><td rowspan="1" colspan="1">0.165</td><td rowspan="1" colspan="1">0.151</td><td rowspan="1" colspan="1">0.172</td><td rowspan="1" colspan="1">0.157</td><td rowspan="1" colspan="1">0.172</td><td rowspan="1" colspan="1"/><td rowspan="1" colspan="1"/><td rowspan="1" colspan="1"/><td rowspan="1" colspan="1"/><td rowspan="1" colspan="1"/><td rowspan="1" colspan="1"/><td rowspan="1" colspan="1"/><td rowspan="1" colspan="1"/><td rowspan="1" colspan="1"/><td rowspan="1" colspan="1"/><td rowspan="1" colspan="1"/><td rowspan="1" colspan="1"/><td rowspan="1" colspan="1"/><td rowspan="1" colspan="1"/><td rowspan="1" colspan="1"/><td rowspan="1" colspan="1"/><td rowspan="1" colspan="1"/><td rowspan="1" colspan="1"/><td rowspan="1" colspan="1"/><td rowspan="1" colspan="1"/><td rowspan="1" colspan="1"/><td rowspan="1" colspan="1"/><td rowspan="1" colspan="1"/></tr><tr><td rowspan="1" colspan="1">
              <bold>20</bold>
            </td><td rowspan="1" colspan="1">
              <italic><tp:taxon-name><tp:taxon-name-part taxon-name-part-type="genus">Nesticella</tp:taxon-name-part> <tp:taxon-name-part taxon-name-part-type="species">liuzhaiensis</tp:taxon-name-part></tp:taxon-name></italic> sp. n.</td><td rowspan="1" colspan="1">0.182</td><td rowspan="1" colspan="1">0.170</td><td rowspan="1" colspan="1">0.208</td><td rowspan="1" colspan="1">0.234</td><td rowspan="1" colspan="1">0.224</td><td rowspan="1" colspan="1">0.133</td><td rowspan="1" colspan="1">0.180</td><td rowspan="1" colspan="1">0.161</td><td rowspan="1" colspan="1">0.148</td><td rowspan="1" colspan="1">0.202</td><td rowspan="1" colspan="1">0.140</td><td rowspan="1" colspan="1">0.159</td><td rowspan="1" colspan="1">0.167</td><td rowspan="1" colspan="1">0.169</td><td rowspan="1" colspan="1">0.172</td><td rowspan="1" colspan="1">0.150</td><td rowspan="1" colspan="1">0.153</td><td rowspan="1" colspan="1">0.159</td><td rowspan="1" colspan="1">0.163</td><td rowspan="1" colspan="1"/><td rowspan="1" colspan="1"/><td rowspan="1" colspan="1"/><td rowspan="1" colspan="1"/><td rowspan="1" colspan="1"/><td rowspan="1" colspan="1"/><td rowspan="1" colspan="1"/><td rowspan="1" colspan="1"/><td rowspan="1" colspan="1"/><td rowspan="1" colspan="1"/><td rowspan="1" colspan="1"/><td rowspan="1" colspan="1"/><td rowspan="1" colspan="1"/><td rowspan="1" colspan="1"/><td rowspan="1" colspan="1"/><td rowspan="1" colspan="1"/><td rowspan="1" colspan="1"/><td rowspan="1" colspan="1"/><td rowspan="1" colspan="1"/><td rowspan="1" colspan="1"/><td rowspan="1" colspan="1"/><td rowspan="1" colspan="1"/></tr><tr><td rowspan="1" colspan="1">
              <bold>21</bold>
            </td><td rowspan="1" colspan="1">
              <italic><tp:taxon-name><tp:taxon-name-part taxon-name-part-type="genus">Nesticella</tp:taxon-name-part> <tp:taxon-name-part taxon-name-part-type="species">nandanensis</tp:taxon-name-part></tp:taxon-name></italic> sp. n.</td><td rowspan="1" colspan="1">0.204</td><td rowspan="1" colspan="1">0.202</td><td rowspan="1" colspan="1">0.232</td><td rowspan="1" colspan="1">0.234</td><td rowspan="1" colspan="1">0.196</td><td rowspan="1" colspan="1">0.079</td><td rowspan="1" colspan="1">0.170</td><td rowspan="1" colspan="1">0.118</td><td rowspan="1" colspan="1">0.131</td><td rowspan="1" colspan="1">0.184</td><td rowspan="1" colspan="1">0.150</td><td rowspan="1" colspan="1">0.184</td><td rowspan="1" colspan="1">0.120</td><td rowspan="1" colspan="1">0.157</td><td rowspan="1" colspan="1">0.174</td><td rowspan="1" colspan="1">0.146</td><td rowspan="1" colspan="1">0.178</td><td rowspan="1" colspan="1">0.161</td><td rowspan="1" colspan="1">0.161</td><td rowspan="1" colspan="1">0.148</td><td rowspan="1" colspan="1"/><td rowspan="1" colspan="1"/><td rowspan="1" colspan="1"/><td rowspan="1" colspan="1"/><td rowspan="1" colspan="1"/><td rowspan="1" colspan="1"/><td rowspan="1" colspan="1"/><td rowspan="1" colspan="1"/><td rowspan="1" colspan="1"/><td rowspan="1" colspan="1"/><td rowspan="1" colspan="1"/><td rowspan="1" colspan="1"/><td rowspan="1" colspan="1"/><td rowspan="1" colspan="1"/><td rowspan="1" colspan="1"/><td rowspan="1" colspan="1"/><td rowspan="1" colspan="1"/><td rowspan="1" colspan="1"/><td rowspan="1" colspan="1"/><td rowspan="1" colspan="1"/><td rowspan="1" colspan="1"/></tr><tr><td rowspan="1" colspan="1">
              <bold>22</bold>
            </td><td rowspan="1" colspan="1">
              <italic><tp:taxon-name><tp:taxon-name-part taxon-name-part-type="genus">Nesticella</tp:taxon-name-part> <tp:taxon-name-part taxon-name-part-type="species">odonta</tp:taxon-name-part></tp:taxon-name></italic>
            </td><td rowspan="1" colspan="1">0.215</td><td rowspan="1" colspan="1">0.213</td><td rowspan="1" colspan="1">0.228</td><td rowspan="1" colspan="1">0.215</td><td rowspan="1" colspan="1">0.192</td><td rowspan="1" colspan="1">0.107</td><td rowspan="1" colspan="1">0.169</td><td rowspan="1" colspan="1">0.115</td><td rowspan="1" colspan="1">0.048</td><td rowspan="1" colspan="1">0.178</td><td rowspan="1" colspan="1">0.140</td><td rowspan="1" colspan="1">0.165</td><td rowspan="1" colspan="1">0.133</td><td rowspan="1" colspan="1">0.167</td><td rowspan="1" colspan="1">0.169</td><td rowspan="1" colspan="1">0.127</td><td rowspan="1" colspan="1">0.153</td><td rowspan="1" colspan="1">0.151</td><td rowspan="1" colspan="1">0.170</td><td rowspan="1" colspan="1">0.153</td><td rowspan="1" colspan="1">0.122</td><td rowspan="1" colspan="1"/><td rowspan="1" colspan="1"/><td rowspan="1" colspan="1"/><td rowspan="1" colspan="1"/><td rowspan="1" colspan="1"/><td rowspan="1" colspan="1"/><td rowspan="1" colspan="1"/><td rowspan="1" colspan="1"/><td rowspan="1" colspan="1"/><td rowspan="1" colspan="1"/><td rowspan="1" colspan="1"/><td rowspan="1" colspan="1"/><td rowspan="1" colspan="1"/><td rowspan="1" colspan="1"/><td rowspan="1" colspan="1"/><td rowspan="1" colspan="1"/><td rowspan="1" colspan="1"/><td rowspan="1" colspan="1"/><td rowspan="1" colspan="1"/><td rowspan="1" colspan="1"/></tr><tr><td rowspan="1" colspan="1">
              <bold>23</bold>
            </td><td rowspan="1" colspan="1">
              <italic><tp:taxon-name><tp:taxon-name-part taxon-name-part-type="genus">Nesticella</tp:taxon-name-part> <tp:taxon-name-part taxon-name-part-type="species">phami</tp:taxon-name-part></tp:taxon-name></italic> sp. n.</td><td rowspan="1" colspan="1">0.230</td><td rowspan="1" colspan="1">0.228</td><td rowspan="1" colspan="1">0.258</td><td rowspan="1" colspan="1">0.246</td><td rowspan="1" colspan="1">0.230</td><td rowspan="1" colspan="1">0.150</td><td rowspan="1" colspan="1">0.196</td><td rowspan="1" colspan="1">0.167</td><td rowspan="1" colspan="1">0.146</td><td rowspan="1" colspan="1">0.206</td><td rowspan="1" colspan="1">0.155</td><td rowspan="1" colspan="1">0.153</td><td rowspan="1" colspan="1">0.167</td><td rowspan="1" colspan="1">0.170</td><td rowspan="1" colspan="1">0.196</td><td rowspan="1" colspan="1">0.176</td><td rowspan="1" colspan="1">0.150</td><td rowspan="1" colspan="1">0.161</td><td rowspan="1" colspan="1">0.178</td><td rowspan="1" colspan="1">0.157</td><td rowspan="1" colspan="1">0.151</td><td rowspan="1" colspan="1">0.151</td><td rowspan="1" colspan="1"/><td rowspan="1" colspan="1"/><td rowspan="1" colspan="1"/><td rowspan="1" colspan="1"/><td rowspan="1" colspan="1"/><td rowspan="1" colspan="1"/><td rowspan="1" colspan="1"/><td rowspan="1" colspan="1"/><td rowspan="1" colspan="1"/><td rowspan="1" colspan="1"/><td rowspan="1" colspan="1"/><td rowspan="1" colspan="1"/><td rowspan="1" colspan="1"/><td rowspan="1" colspan="1"/><td rowspan="1" colspan="1"/><td rowspan="1" colspan="1"/><td rowspan="1" colspan="1"/><td rowspan="1" colspan="1"/><td rowspan="1" colspan="1"/></tr><tr><td rowspan="1" colspan="1">
              <bold>24</bold>
            </td><td rowspan="1" colspan="1">
              <italic><tp:taxon-name><tp:taxon-name-part taxon-name-part-type="genus">Nesticella</tp:taxon-name-part> <tp:taxon-name-part taxon-name-part-type="species">potala</tp:taxon-name-part></tp:taxon-name></italic> sp. n.</td><td rowspan="1" colspan="1">0.211</td><td rowspan="1" colspan="1">0.240</td><td rowspan="1" colspan="1">0.242</td><td rowspan="1" colspan="1">0.246</td><td rowspan="1" colspan="1">0.211</td><td rowspan="1" colspan="1">0.144</td><td rowspan="1" colspan="1">0.178</td><td rowspan="1" colspan="1">0.150</td><td rowspan="1" colspan="1">0.133</td><td rowspan="1" colspan="1">0.182</td><td rowspan="1" colspan="1">0.155</td><td rowspan="1" colspan="1">0.165</td><td rowspan="1" colspan="1">0.140</td><td rowspan="1" colspan="1">0.172</td><td rowspan="1" colspan="1">0.161</td><td rowspan="1" colspan="1">0.172</td><td rowspan="1" colspan="1">0.153</td><td rowspan="1" colspan="1">0.131</td><td rowspan="1" colspan="1">0.146</td><td rowspan="1" colspan="1">0.186</td><td rowspan="1" colspan="1">0.150</td><td rowspan="1" colspan="1">0.150</td><td rowspan="1" colspan="1">0.146</td><td rowspan="1" colspan="1"/><td rowspan="1" colspan="1"/><td rowspan="1" colspan="1"/><td rowspan="1" colspan="1"/><td rowspan="1" colspan="1"/><td rowspan="1" colspan="1"/><td rowspan="1" colspan="1"/><td rowspan="1" colspan="1"/><td rowspan="1" colspan="1"/><td rowspan="1" colspan="1"/><td rowspan="1" colspan="1"/><td rowspan="1" colspan="1"/><td rowspan="1" colspan="1"/><td rowspan="1" colspan="1"/><td rowspan="1" colspan="1"/><td rowspan="1" colspan="1"/><td rowspan="1" colspan="1"/><td rowspan="1" colspan="1"/></tr><tr><td rowspan="1" colspan="1">
              <bold>25</bold>
            </td><td rowspan="1" colspan="1">
              <italic><tp:taxon-name><tp:taxon-name-part taxon-name-part-type="genus">Nesticella</tp:taxon-name-part> <tp:taxon-name-part taxon-name-part-type="species">qiaoqiensis</tp:taxon-name-part></tp:taxon-name></italic> sp. n.</td><td rowspan="1" colspan="1">0.206</td><td rowspan="1" colspan="1">0.210</td><td rowspan="1" colspan="1">0.240</td><td rowspan="1" colspan="1">0.244</td><td rowspan="1" colspan="1">0.224</td><td rowspan="1" colspan="1">0.142</td><td rowspan="1" colspan="1">0.174</td><td rowspan="1" colspan="1">0.153</td><td rowspan="1" colspan="1">0.138</td><td rowspan="1" colspan="1">0.188</td><td rowspan="1" colspan="1">0.151</td><td rowspan="1" colspan="1">0.163</td><td rowspan="1" colspan="1">0.151</td><td rowspan="1" colspan="1">0.178</td><td rowspan="1" colspan="1">0.163</td><td rowspan="1" colspan="1">0.144</td><td rowspan="1" colspan="1">0.153</td><td rowspan="1" colspan="1">0.151</td><td rowspan="1" colspan="1">0.153</td><td rowspan="1" colspan="1">0.129</td><td rowspan="1" colspan="1">0.148</td><td rowspan="1" colspan="1">0.146</td><td rowspan="1" colspan="1">0.153</td><td rowspan="1" colspan="1">0.159</td><td rowspan="1" colspan="1"/><td rowspan="1" colspan="1"/><td rowspan="1" colspan="1"/><td rowspan="1" colspan="1"/><td rowspan="1" colspan="1"/><td rowspan="1" colspan="1"/><td rowspan="1" colspan="1"/><td rowspan="1" colspan="1"/><td rowspan="1" colspan="1"/><td rowspan="1" colspan="1"/><td rowspan="1" colspan="1"/><td rowspan="1" colspan="1"/><td rowspan="1" colspan="1"/><td rowspan="1" colspan="1"/><td rowspan="1" colspan="1"/><td rowspan="1" colspan="1"/><td rowspan="1" colspan="1"/></tr><tr><td rowspan="1" colspan="1">
              <bold>26</bold>
            </td><td rowspan="1" colspan="1">
              <italic><tp:taxon-name><tp:taxon-name-part taxon-name-part-type="genus">Nesticella</tp:taxon-name-part> <tp:taxon-name-part taxon-name-part-type="species">qiongensis</tp:taxon-name-part></tp:taxon-name></italic> sp. n.</td><td rowspan="1" colspan="1">0.211</td><td rowspan="1" colspan="1">0.211</td><td rowspan="1" colspan="1">0.240</td><td rowspan="1" colspan="1">0.250</td><td rowspan="1" colspan="1">0.215</td><td rowspan="1" colspan="1">0.159</td><td rowspan="1" colspan="1">0.186</td><td rowspan="1" colspan="1">0.172</td><td rowspan="1" colspan="1">0.155</td><td rowspan="1" colspan="1">0.182</td><td rowspan="1" colspan="1">0.176</td><td rowspan="1" colspan="1">0.178</td><td rowspan="1" colspan="1">0.161</td><td rowspan="1" colspan="1">0.194</td><td rowspan="1" colspan="1">0.176</td><td rowspan="1" colspan="1">0.170</td><td rowspan="1" colspan="1">0.165</td><td rowspan="1" colspan="1">0.167</td><td rowspan="1" colspan="1">0.144</td><td rowspan="1" colspan="1">0.140</td><td rowspan="1" colspan="1">0.148</td><td rowspan="1" colspan="1">0.159</td><td rowspan="1" colspan="1">0.155</td><td rowspan="1" colspan="1">0.148</td><td rowspan="1" colspan="1">0.135</td><td rowspan="1" colspan="1"/><td rowspan="1" colspan="1"/><td rowspan="1" colspan="1"/><td rowspan="1" colspan="1"/><td rowspan="1" colspan="1"/><td rowspan="1" colspan="1"/><td rowspan="1" colspan="1"/><td rowspan="1" colspan="1"/><td rowspan="1" colspan="1"/><td rowspan="1" colspan="1"/><td rowspan="1" colspan="1"/><td rowspan="1" colspan="1"/><td rowspan="1" colspan="1"/><td rowspan="1" colspan="1"/><td rowspan="1" colspan="1"/><td rowspan="1" colspan="1"/></tr><tr><td rowspan="1" colspan="1">
              <bold>27</bold>
            </td><td rowspan="1" colspan="1">
              <italic><tp:taxon-name><tp:taxon-name-part taxon-name-part-type="genus">Nesticella</tp:taxon-name-part> <tp:taxon-name-part taxon-name-part-type="species">robusta</tp:taxon-name-part></tp:taxon-name></italic> sp. n.</td><td rowspan="1" colspan="1">0.200</td><td rowspan="1" colspan="1">0.211</td><td rowspan="1" colspan="1">0.198</td><td rowspan="1" colspan="1">0.208</td><td rowspan="1" colspan="1">0.206</td><td rowspan="1" colspan="1">0.124</td><td rowspan="1" colspan="1">0.167</td><td rowspan="1" colspan="1">0.144</td><td rowspan="1" colspan="1">0.122</td><td rowspan="1" colspan="1">0.182</td><td rowspan="1" colspan="1">0.144</td><td rowspan="1" colspan="1">0.174</td><td rowspan="1" colspan="1">0.135</td><td rowspan="1" colspan="1">0.169</td><td rowspan="1" colspan="1">0.165</td><td rowspan="1" colspan="1">0.151</td><td rowspan="1" colspan="1">0.170</td><td rowspan="1" colspan="1">0.146</td><td rowspan="1" colspan="1">0.169</td><td rowspan="1" colspan="1">0.163</td><td rowspan="1" colspan="1">0.113</td><td rowspan="1" colspan="1">0.122</td><td rowspan="1" colspan="1">0.140</td><td rowspan="1" colspan="1">0.151</td><td rowspan="1" colspan="1">0.150</td><td rowspan="1" colspan="1">0.151</td><td rowspan="1" colspan="1"/><td rowspan="1" colspan="1"/><td rowspan="1" colspan="1"/><td rowspan="1" colspan="1"/><td rowspan="1" colspan="1"/><td rowspan="1" colspan="1"/><td rowspan="1" colspan="1"/><td rowspan="1" colspan="1"/><td rowspan="1" colspan="1"/><td rowspan="1" colspan="1"/><td rowspan="1" colspan="1"/><td rowspan="1" colspan="1"/><td rowspan="1" colspan="1"/><td rowspan="1" colspan="1"/><td rowspan="1" colspan="1"/></tr><tr><td rowspan="1" colspan="1">
              <bold>28</bold>
            </td><td rowspan="1" colspan="1">
              <italic><tp:taxon-name><tp:taxon-name-part taxon-name-part-type="genus">Nesticella</tp:taxon-name-part> <tp:taxon-name-part taxon-name-part-type="species">sanchaheensis</tp:taxon-name-part></tp:taxon-name></italic> sp. n.</td><td rowspan="1" colspan="1">0.232</td><td rowspan="1" colspan="1">0.226</td><td rowspan="1" colspan="1">0.242</td><td rowspan="1" colspan="1">0.252</td><td rowspan="1" colspan="1">0.232</td><td rowspan="1" colspan="1">0.151</td><td rowspan="1" colspan="1">0.188</td><td rowspan="1" colspan="1">0.111</td><td rowspan="1" colspan="1">0.140</td><td rowspan="1" colspan="1">0.218</td><td rowspan="1" colspan="1">0.165</td><td rowspan="1" colspan="1">0.190</td><td rowspan="1" colspan="1">0.109</td><td rowspan="1" colspan="1">0.182</td><td rowspan="1" colspan="1">0.192</td><td rowspan="1" colspan="1">0.155</td><td rowspan="1" colspan="1">0.180</td><td rowspan="1" colspan="1">0.165</td><td rowspan="1" colspan="1">0.190</td><td rowspan="1" colspan="1">0.170</td><td rowspan="1" colspan="1">0.150</td><td rowspan="1" colspan="1">0.142</td><td rowspan="1" colspan="1">0.180</td><td rowspan="1" colspan="1">0.146</td><td rowspan="1" colspan="1">0.176</td><td rowspan="1" colspan="1">0.178</td><td rowspan="1" colspan="1">0.157</td><td rowspan="1" colspan="1"/><td rowspan="1" colspan="1"/><td rowspan="1" colspan="1"/><td rowspan="1" colspan="1"/><td rowspan="1" colspan="1"/><td rowspan="1" colspan="1"/><td rowspan="1" colspan="1"/><td rowspan="1" colspan="1"/><td rowspan="1" colspan="1"/><td rowspan="1" colspan="1"/><td rowspan="1" colspan="1"/><td rowspan="1" colspan="1"/><td rowspan="1" colspan="1"/><td rowspan="1" colspan="1"/></tr><tr><td rowspan="1" colspan="1">
              <bold>29</bold>
            </td><td rowspan="1" colspan="1">
              <italic><tp:taxon-name><tp:taxon-name-part taxon-name-part-type="genus">Nesticella</tp:taxon-name-part> <tp:taxon-name-part taxon-name-part-type="species">sulawesi</tp:taxon-name-part></tp:taxon-name></italic> sp. n.</td><td rowspan="1" colspan="1">0.236</td><td rowspan="1" colspan="1">0.242</td><td rowspan="1" colspan="1">0.230</td><td rowspan="1" colspan="1">0.213</td><td rowspan="1" colspan="1">0.206</td><td rowspan="1" colspan="1">0.157</td><td rowspan="1" colspan="1">0.157</td><td rowspan="1" colspan="1">0.176</td><td rowspan="1" colspan="1">0.167</td><td rowspan="1" colspan="1">0.151</td><td rowspan="1" colspan="1">0.169</td><td rowspan="1" colspan="1">0.182</td><td rowspan="1" colspan="1">0.174</td><td rowspan="1" colspan="1">0.170</td><td rowspan="1" colspan="1">0.157</td><td rowspan="1" colspan="1">0.174</td><td rowspan="1" colspan="1">0.167</td><td rowspan="1" colspan="1">0.174</td><td rowspan="1" colspan="1">0.157</td><td rowspan="1" colspan="1">0.165</td><td rowspan="1" colspan="1">0.174</td><td rowspan="1" colspan="1">0.165</td><td rowspan="1" colspan="1">0.174</td><td rowspan="1" colspan="1">0.150</td><td rowspan="1" colspan="1">0.170</td><td rowspan="1" colspan="1">0.174</td><td rowspan="1" colspan="1">0.163</td><td rowspan="1" colspan="1">0.192</td><td rowspan="1" colspan="1"/><td rowspan="1" colspan="1"/><td rowspan="1" colspan="1"/><td rowspan="1" colspan="1"/><td rowspan="1" colspan="1"/><td rowspan="1" colspan="1"/><td rowspan="1" colspan="1"/><td rowspan="1" colspan="1"/><td rowspan="1" colspan="1"/><td rowspan="1" colspan="1"/><td rowspan="1" colspan="1"/><td rowspan="1" colspan="1"/><td rowspan="1" colspan="1"/></tr><tr><td rowspan="1" colspan="1">
              <bold>30</bold>
            </td><td rowspan="1" colspan="1">
              <italic><tp:taxon-name><tp:taxon-name-part taxon-name-part-type="genus">Nesticella</tp:taxon-name-part> <tp:taxon-name-part taxon-name-part-type="species">sumatrana</tp:taxon-name-part></tp:taxon-name></italic> sp. n.</td><td rowspan="1" colspan="1">0.215</td><td rowspan="1" colspan="1">0.210</td><td rowspan="1" colspan="1">0.228</td><td rowspan="1" colspan="1">0.213</td><td rowspan="1" colspan="1">0.206</td><td rowspan="1" colspan="1">0.159</td><td rowspan="1" colspan="1">0.178</td><td rowspan="1" colspan="1">0.176</td><td rowspan="1" colspan="1">0.155</td><td rowspan="1" colspan="1">0.182</td><td rowspan="1" colspan="1">0.172</td><td rowspan="1" colspan="1">0.176</td><td rowspan="1" colspan="1">0.178</td><td rowspan="1" colspan="1">0.170</td><td rowspan="1" colspan="1">0.163</td><td rowspan="1" colspan="1">0.172</td><td rowspan="1" colspan="1">0.167</td><td rowspan="1" colspan="1">0.163</td><td rowspan="1" colspan="1">0.155</td><td rowspan="1" colspan="1">0.146</td><td rowspan="1" colspan="1">0.155</td><td rowspan="1" colspan="1">0.155</td><td rowspan="1" colspan="1">0.172</td><td rowspan="1" colspan="1">0.159</td><td rowspan="1" colspan="1">0.150</td><td rowspan="1" colspan="1">0.169</td><td rowspan="1" colspan="1">0.140</td><td rowspan="1" colspan="1">0.184</td><td rowspan="1" colspan="1">0.186</td><td rowspan="1" colspan="1"/><td rowspan="1" colspan="1"/><td rowspan="1" colspan="1"/><td rowspan="1" colspan="1"/><td rowspan="1" colspan="1"/><td rowspan="1" colspan="1"/><td rowspan="1" colspan="1"/><td rowspan="1" colspan="1"/><td rowspan="1" colspan="1"/><td rowspan="1" colspan="1"/><td rowspan="1" colspan="1"/><td rowspan="1" colspan="1"/></tr><tr><td rowspan="1" colspan="1">
              <bold>31</bold>
            </td><td rowspan="1" colspan="1">
              <italic><tp:taxon-name><tp:taxon-name-part taxon-name-part-type="genus">Nesticella</tp:taxon-name-part> <tp:taxon-name-part taxon-name-part-type="species">tibetana</tp:taxon-name-part></tp:taxon-name></italic> sp. n.</td><td rowspan="1" colspan="1">0.250</td><td rowspan="1" colspan="1">0.236</td><td rowspan="1" colspan="1">0.238</td><td rowspan="1" colspan="1">0.248</td><td rowspan="1" colspan="1">0.224</td><td rowspan="1" colspan="1">0.174</td><td rowspan="1" colspan="1">0.159</td><td rowspan="1" colspan="1">0.176</td><td rowspan="1" colspan="1">0.176</td><td rowspan="1" colspan="1">0.159</td><td rowspan="1" colspan="1">0.163</td><td rowspan="1" colspan="1">0.172</td><td rowspan="1" colspan="1">0.182</td><td rowspan="1" colspan="1">0.196</td><td rowspan="1" colspan="1">0.157</td><td rowspan="1" colspan="1">0.186</td><td rowspan="1" colspan="1">0.174</td><td rowspan="1" colspan="1">0.167</td><td rowspan="1" colspan="1">0.174</td><td rowspan="1" colspan="1">0.180</td><td rowspan="1" colspan="1">0.178</td><td rowspan="1" colspan="1">0.184</td><td rowspan="1" colspan="1">0.186</td><td rowspan="1" colspan="1">0.155</td><td rowspan="1" colspan="1">0.169</td><td rowspan="1" colspan="1">0.178</td><td rowspan="1" colspan="1">0.180</td><td rowspan="1" colspan="1">0.194</td><td rowspan="1" colspan="1">0.150</td><td rowspan="1" colspan="1">0.174</td><td rowspan="1" colspan="1"/><td rowspan="1" colspan="1"/><td rowspan="1" colspan="1"/><td rowspan="1" colspan="1"/><td rowspan="1" colspan="1"/><td rowspan="1" colspan="1"/><td rowspan="1" colspan="1"/><td rowspan="1" colspan="1"/><td rowspan="1" colspan="1"/><td rowspan="1" colspan="1"/><td rowspan="1" colspan="1"/></tr><tr><td rowspan="1" colspan="1">
              <bold>32</bold>
            </td><td rowspan="1" colspan="1">
              <italic><tp:taxon-name><tp:taxon-name-part taxon-name-part-type="genus">Nesticella</tp:taxon-name-part> <tp:taxon-name-part taxon-name-part-type="species">vanlang</tp:taxon-name-part></tp:taxon-name></italic> sp. n.</td><td rowspan="1" colspan="1">0.202</td><td rowspan="1" colspan="1">0.218</td><td rowspan="1" colspan="1">0.215</td><td rowspan="1" colspan="1">0.208</td><td rowspan="1" colspan="1">0.194</td><td rowspan="1" colspan="1">0.190</td><td rowspan="1" colspan="1">0.138</td><td rowspan="1" colspan="1">0.188</td><td rowspan="1" colspan="1">0.188</td><td rowspan="1" colspan="1">0.148</td><td rowspan="1" colspan="1">0.174</td><td rowspan="1" colspan="1">0.198</td><td rowspan="1" colspan="1">0.200</td><td rowspan="1" colspan="1">0.184</td><td rowspan="1" colspan="1">0.116</td><td rowspan="1" colspan="1">0.172</td><td rowspan="1" colspan="1">0.192</td><td rowspan="1" colspan="1">0.184</td><td rowspan="1" colspan="1">0.188</td><td rowspan="1" colspan="1">0.174</td><td rowspan="1" colspan="1">0.184</td><td rowspan="1" colspan="1">0.184</td><td rowspan="1" colspan="1">0.198</td><td rowspan="1" colspan="1">0.172</td><td rowspan="1" colspan="1">0.192</td><td rowspan="1" colspan="1">0.190</td><td rowspan="1" colspan="1">0.192</td><td rowspan="1" colspan="1">0.206</td><td rowspan="1" colspan="1">0.157</td><td rowspan="1" colspan="1">0.192</td><td rowspan="1" colspan="1">0.169</td><td rowspan="1" colspan="1"/><td rowspan="1" colspan="1"/><td rowspan="1" colspan="1"/><td rowspan="1" colspan="1"/><td rowspan="1" colspan="1"/><td rowspan="1" colspan="1"/><td rowspan="1" colspan="1"/><td rowspan="1" colspan="1"/><td rowspan="1" colspan="1"/><td rowspan="1" colspan="1"/></tr><tr><td rowspan="1" colspan="1">
              <bold>33</bold>
            </td><td rowspan="1" colspan="1">
              <italic><tp:taxon-name><tp:taxon-name-part taxon-name-part-type="genus">Nesticella</tp:taxon-name-part> <tp:taxon-name-part taxon-name-part-type="species">wanzaiensis</tp:taxon-name-part></tp:taxon-name></italic> sp. n.</td><td rowspan="1" colspan="1">0.218</td><td rowspan="1" colspan="1">0.215</td><td rowspan="1" colspan="1">0.236</td><td rowspan="1" colspan="1">0.263</td><td rowspan="1" colspan="1">0.234</td><td rowspan="1" colspan="1">0.146</td><td rowspan="1" colspan="1">0.169</td><td rowspan="1" colspan="1">0.176</td><td rowspan="1" colspan="1">0.159</td><td rowspan="1" colspan="1">0.184</td><td rowspan="1" colspan="1">0.148</td><td rowspan="1" colspan="1">0.086</td><td rowspan="1" colspan="1">0.186</td><td rowspan="1" colspan="1">0.178</td><td rowspan="1" colspan="1">0.172</td><td rowspan="1" colspan="1">0.180</td><td rowspan="1" colspan="1">0.072</td><td rowspan="1" colspan="1">0.150</td><td rowspan="1" colspan="1">0.180</td><td rowspan="1" colspan="1">0.151</td><td rowspan="1" colspan="1">0.170</td><td rowspan="1" colspan="1">0.155</td><td rowspan="1" colspan="1">0.167</td><td rowspan="1" colspan="1">0.167</td><td rowspan="1" colspan="1">0.163</td><td rowspan="1" colspan="1">0.172</td><td rowspan="1" colspan="1">0.174</td><td rowspan="1" colspan="1">0.194</td><td rowspan="1" colspan="1">0.182</td><td rowspan="1" colspan="1">0.157</td><td rowspan="1" colspan="1">0.148</td><td rowspan="1" colspan="1">0.178</td><td rowspan="1" colspan="1"/><td rowspan="1" colspan="1"/><td rowspan="1" colspan="1"/><td rowspan="1" colspan="1"/><td rowspan="1" colspan="1"/><td rowspan="1" colspan="1"/><td rowspan="1" colspan="1"/><td rowspan="1" colspan="1"/><td rowspan="1" colspan="1"/></tr><tr><td rowspan="1" colspan="1">
              <bold>34</bold>
            </td><td rowspan="1" colspan="1">
              <italic><tp:taxon-name><tp:taxon-name-part taxon-name-part-type="genus">Nesticella</tp:taxon-name-part> <tp:taxon-name-part taxon-name-part-type="species">xixia</tp:taxon-name-part></tp:taxon-name></italic> sp. n.</td><td rowspan="1" colspan="1">0.228</td><td rowspan="1" colspan="1">0.240</td><td rowspan="1" colspan="1">0.228</td><td rowspan="1" colspan="1">0.230</td><td rowspan="1" colspan="1">0.224</td><td rowspan="1" colspan="1">0.142</td><td rowspan="1" colspan="1">0.190</td><td rowspan="1" colspan="1">0.155</td><td rowspan="1" colspan="1">0.150</td><td rowspan="1" colspan="1">0.194</td><td rowspan="1" colspan="1">0.161</td><td rowspan="1" colspan="1">0.180</td><td rowspan="1" colspan="1">0.163</td><td rowspan="1" colspan="1">0.190</td><td rowspan="1" colspan="1">0.184</td><td rowspan="1" colspan="1">0.161</td><td rowspan="1" colspan="1">0.167</td><td rowspan="1" colspan="1">0.186</td><td rowspan="1" colspan="1">0.159</td><td rowspan="1" colspan="1">0.155</td><td rowspan="1" colspan="1">0.167</td><td rowspan="1" colspan="1">0.155</td><td rowspan="1" colspan="1">0.165</td><td rowspan="1" colspan="1">0.172</td><td rowspan="1" colspan="1">0.135</td><td rowspan="1" colspan="1">0.174</td><td rowspan="1" colspan="1">0.151</td><td rowspan="1" colspan="1">0.182</td><td rowspan="1" colspan="1">0.196</td><td rowspan="1" colspan="1">0.155</td><td rowspan="1" colspan="1">0.211</td><td rowspan="1" colspan="1">0.194</td><td rowspan="1" colspan="1">0.176</td><td rowspan="1" colspan="1"/><td rowspan="1" colspan="1"/><td rowspan="1" colspan="1"/><td rowspan="1" colspan="1"/><td rowspan="1" colspan="1"/><td rowspan="1" colspan="1"/><td rowspan="1" colspan="1"/><td rowspan="1" colspan="1"/></tr><tr><td rowspan="1" colspan="1">
              <bold>35</bold>
            </td><td rowspan="1" colspan="1">
              <italic><tp:taxon-name><tp:taxon-name-part taxon-name-part-type="genus">Nesticella</tp:taxon-name-part> <tp:taxon-name-part taxon-name-part-type="species">yanbeiensis</tp:taxon-name-part></tp:taxon-name></italic> sp. n.</td><td rowspan="1" colspan="1">0.230</td><td rowspan="1" colspan="1">0.228</td><td rowspan="1" colspan="1">0.242</td><td rowspan="1" colspan="1">0.254</td><td rowspan="1" colspan="1">0.234</td><td rowspan="1" colspan="1">0.159</td><td rowspan="1" colspan="1">0.198</td><td rowspan="1" colspan="1">0.192</td><td rowspan="1" colspan="1">0.161</td><td rowspan="1" colspan="1">0.190</td><td rowspan="1" colspan="1">0.148</td><td rowspan="1" colspan="1">0.063</td><td rowspan="1" colspan="1">0.194</td><td rowspan="1" colspan="1">0.170</td><td rowspan="1" colspan="1">0.188</td><td rowspan="1" colspan="1">0.180</td><td rowspan="1" colspan="1">0.065</td><td rowspan="1" colspan="1">0.135</td><td rowspan="1" colspan="1">0.174</td><td rowspan="1" colspan="1">0.159</td><td rowspan="1" colspan="1">0.184</td><td rowspan="1" colspan="1">0.163</td><td rowspan="1" colspan="1">0.170</td><td rowspan="1" colspan="1">0.165</td><td rowspan="1" colspan="1">0.153</td><td rowspan="1" colspan="1">0.180</td><td rowspan="1" colspan="1">0.182</td><td rowspan="1" colspan="1">0.204</td><td rowspan="1" colspan="1">0.180</td><td rowspan="1" colspan="1">0.169</td><td rowspan="1" colspan="1">0.169</td><td rowspan="1" colspan="1">0.180</td><td rowspan="1" colspan="1">0.090</td><td rowspan="1" colspan="1">0.196</td><td rowspan="1" colspan="1"/><td rowspan="1" colspan="1"/><td rowspan="1" colspan="1"/><td rowspan="1" colspan="1"/><td rowspan="1" colspan="1"/><td rowspan="1" colspan="1"/><td rowspan="1" colspan="1"/></tr><tr><td rowspan="1" colspan="1">
              <bold>36</bold>
            </td><td rowspan="1" colspan="1">
              <italic><tp:taxon-name><tp:taxon-name-part taxon-name-part-type="genus">Nesticella</tp:taxon-name-part> <tp:taxon-name-part taxon-name-part-type="species">yao</tp:taxon-name-part></tp:taxon-name></italic> sp. n.</td><td rowspan="1" colspan="1">0.174</td><td rowspan="1" colspan="1">0.222</td><td rowspan="1" colspan="1">0.206</td><td rowspan="1" colspan="1">0.222</td><td rowspan="1" colspan="1">0.210</td><td rowspan="1" colspan="1">0.090</td><td rowspan="1" colspan="1">0.194</td><td rowspan="1" colspan="1">0.150</td><td rowspan="1" colspan="1">0.144</td><td rowspan="1" colspan="1">0.176</td><td rowspan="1" colspan="1">0.146</td><td rowspan="1" colspan="1">0.169</td><td rowspan="1" colspan="1">0.150</td><td rowspan="1" colspan="1">0.159</td><td rowspan="1" colspan="1">0.176</td><td rowspan="1" colspan="1">0.146</td><td rowspan="1" colspan="1">0.170</td><td rowspan="1" colspan="1">0.146</td><td rowspan="1" colspan="1">0.159</td><td rowspan="1" colspan="1">0.146</td><td rowspan="1" colspan="1">0.084</td><td rowspan="1" colspan="1">0.144</td><td rowspan="1" colspan="1">0.157</td><td rowspan="1" colspan="1">0.144</td><td rowspan="1" colspan="1">0.137</td><td rowspan="1" colspan="1">0.135</td><td rowspan="1" colspan="1">0.125</td><td rowspan="1" colspan="1">0.165</td><td rowspan="1" colspan="1">0.163</td><td rowspan="1" colspan="1">0.163</td><td rowspan="1" colspan="1">0.184</td><td rowspan="1" colspan="1">0.172</td><td rowspan="1" colspan="1">0.159</td><td rowspan="1" colspan="1">0.157</td><td rowspan="1" colspan="1">0.157</td><td rowspan="1" colspan="1"/><td rowspan="1" colspan="1"/><td rowspan="1" colspan="1"/><td rowspan="1" colspan="1"/><td rowspan="1" colspan="1"/><td rowspan="1" colspan="1"/></tr><tr><td rowspan="1" colspan="1">
              <bold>37</bold>
            </td><td rowspan="1" colspan="1">
              <italic><tp:taxon-name><tp:taxon-name-part taxon-name-part-type="genus">Nesticella</tp:taxon-name-part> <tp:taxon-name-part taxon-name-part-type="species">zhiyuani</tp:taxon-name-part></tp:taxon-name></italic> sp. n.</td><td rowspan="1" colspan="1">0.244</td><td rowspan="1" colspan="1">0.226</td><td rowspan="1" colspan="1">0.248</td><td rowspan="1" colspan="1">0.218</td><td rowspan="1" colspan="1">0.188</td><td rowspan="1" colspan="1">0.180</td><td rowspan="1" colspan="1">0.155</td><td rowspan="1" colspan="1">0.190</td><td rowspan="1" colspan="1">0.148</td><td rowspan="1" colspan="1">0.153</td><td rowspan="1" colspan="1">0.165</td><td rowspan="1" colspan="1">0.194</td><td rowspan="1" colspan="1">0.186</td><td rowspan="1" colspan="1">0.180</td><td rowspan="1" colspan="1">0.163</td><td rowspan="1" colspan="1">0.172</td><td rowspan="1" colspan="1">0.184</td><td rowspan="1" colspan="1">0.161</td><td rowspan="1" colspan="1">0.163</td><td rowspan="1" colspan="1">0.188</td><td rowspan="1" colspan="1">0.165</td><td rowspan="1" colspan="1">0.163</td><td rowspan="1" colspan="1">0.188</td><td rowspan="1" colspan="1">0.142</td><td rowspan="1" colspan="1">0.190</td><td rowspan="1" colspan="1">0.188</td><td rowspan="1" colspan="1">0.170</td><td rowspan="1" colspan="1">0.192</td><td rowspan="1" colspan="1">0.153</td><td rowspan="1" colspan="1">0.172</td><td rowspan="1" colspan="1">0.157</td><td rowspan="1" colspan="1">0.151</td><td rowspan="1" colspan="1">0.178</td><td rowspan="1" colspan="1">0.194</td><td rowspan="1" colspan="1">0.176</td><td rowspan="1" colspan="1">0.178</td><td rowspan="1" colspan="1"/><td rowspan="1" colspan="1"/><td rowspan="1" colspan="1"/><td rowspan="1" colspan="1"/><td rowspan="1" colspan="1"/></tr><tr><td rowspan="1" colspan="1">
              <bold>38</bold>
            </td><td rowspan="1" colspan="1">
              <italic><tp:taxon-name><tp:taxon-name-part taxon-name-part-type="genus">Pseudonesticus</tp:taxon-name-part> <tp:taxon-name-part taxon-name-part-type="species">dafangensis</tp:taxon-name-part></tp:taxon-name></italic> sp. n.</td><td rowspan="1" colspan="1">0.238</td><td rowspan="1" colspan="1">0.238</td><td rowspan="1" colspan="1">0.236</td><td rowspan="1" colspan="1">0.234</td><td rowspan="1" colspan="1">0.230</td><td rowspan="1" colspan="1">0.182</td><td rowspan="1" colspan="1">0.220</td><td rowspan="1" colspan="1">0.218</td><td rowspan="1" colspan="1">0.186</td><td rowspan="1" colspan="1">0.213</td><td rowspan="1" colspan="1">0.192</td><td rowspan="1" colspan="1">0.228</td><td rowspan="1" colspan="1">0.220</td><td rowspan="1" colspan="1">0.218</td><td rowspan="1" colspan="1">0.226</td><td rowspan="1" colspan="1">0.210</td><td rowspan="1" colspan="1">0.226</td><td rowspan="1" colspan="1">0.202</td><td rowspan="1" colspan="1">0.200</td><td rowspan="1" colspan="1">0.202</td><td rowspan="1" colspan="1">0.211</td><td rowspan="1" colspan="1">0.194</td><td rowspan="1" colspan="1">0.234</td><td rowspan="1" colspan="1">0.222</td><td rowspan="1" colspan="1">0.232</td><td rowspan="1" colspan="1">0.234</td><td rowspan="1" colspan="1">0.208</td><td rowspan="1" colspan="1">0.218</td><td rowspan="1" colspan="1">0.228</td><td rowspan="1" colspan="1">0.208</td><td rowspan="1" colspan="1">0.226</td><td rowspan="1" colspan="1">0.215</td><td rowspan="1" colspan="1">0.228</td><td rowspan="1" colspan="1">0.188</td><td rowspan="1" colspan="1">0.222</td><td rowspan="1" colspan="1">0.196</td><td rowspan="1" colspan="1">0.190</td><td rowspan="1" colspan="1"/><td rowspan="1" colspan="1"/><td rowspan="1" colspan="1"/><td rowspan="1" colspan="1"/></tr><tr><td rowspan="1" colspan="1">
              <bold>39</bold>
            </td><td rowspan="1" colspan="1">
              <italic><tp:taxon-name><tp:taxon-name-part taxon-name-part-type="genus">Pseudonesticus</tp:taxon-name-part> <tp:taxon-name-part taxon-name-part-type="species">miao</tp:taxon-name-part></tp:taxon-name></italic> sp. n.</td><td rowspan="1" colspan="1">0.246</td><td rowspan="1" colspan="1">0.210</td><td rowspan="1" colspan="1">0.230</td><td rowspan="1" colspan="1">0.210</td><td rowspan="1" colspan="1">0.176</td><td rowspan="1" colspan="1">0.202</td><td rowspan="1" colspan="1">0.230</td><td rowspan="1" colspan="1">0.198</td><td rowspan="1" colspan="1">0.180</td><td rowspan="1" colspan="1">0.211</td><td rowspan="1" colspan="1">0.190</td><td rowspan="1" colspan="1">0.232</td><td rowspan="1" colspan="1">0.208</td><td rowspan="1" colspan="1">0.210</td><td rowspan="1" colspan="1">0.211</td><td rowspan="1" colspan="1">0.213</td><td rowspan="1" colspan="1">0.215</td><td rowspan="1" colspan="1">0.196</td><td rowspan="1" colspan="1">0.211</td><td rowspan="1" colspan="1">0.182</td><td rowspan="1" colspan="1">0.192</td><td rowspan="1" colspan="1">0.184</td><td rowspan="1" colspan="1">0.204</td><td rowspan="1" colspan="1">0.204</td><td rowspan="1" colspan="1">0.198</td><td rowspan="1" colspan="1">0.192</td><td rowspan="1" colspan="1">0.190</td><td rowspan="1" colspan="1">0.224</td><td rowspan="1" colspan="1">0.192</td><td rowspan="1" colspan="1">0.190</td><td rowspan="1" colspan="1">0.220</td><td rowspan="1" colspan="1">0.218</td><td rowspan="1" colspan="1">0.208</td><td rowspan="1" colspan="1">0.224</td><td rowspan="1" colspan="1">0.224</td><td rowspan="1" colspan="1">0.204</td><td rowspan="1" colspan="1">0.165</td><td rowspan="1" colspan="1">0.192</td><td rowspan="1" colspan="1"/><td rowspan="1" colspan="1"/><td rowspan="1" colspan="1"/></tr><tr><td rowspan="1" colspan="1">
              <bold>40</bold>
            </td><td rowspan="1" colspan="1">
              <italic><tp:taxon-name><tp:taxon-name-part taxon-name-part-type="genus">Pseudonesticus</tp:taxon-name-part> <tp:taxon-name-part taxon-name-part-type="species">spinosus</tp:taxon-name-part></tp:taxon-name></italic> sp. n.</td><td rowspan="1" colspan="1">0.228</td><td rowspan="1" colspan="1">0.208</td><td rowspan="1" colspan="1">0.230</td><td rowspan="1" colspan="1">0.220</td><td rowspan="1" colspan="1">0.211</td><td rowspan="1" colspan="1">0.178</td><td rowspan="1" colspan="1">0.215</td><td rowspan="1" colspan="1">0.208</td><td rowspan="1" colspan="1">0.169</td><td rowspan="1" colspan="1">0.222</td><td rowspan="1" colspan="1">0.188</td><td rowspan="1" colspan="1">0.222</td><td rowspan="1" colspan="1">0.204</td><td rowspan="1" colspan="1">0.213</td><td rowspan="1" colspan="1">0.202</td><td rowspan="1" colspan="1">0.198</td><td rowspan="1" colspan="1">0.210</td><td rowspan="1" colspan="1">0.172</td><td rowspan="1" colspan="1">0.192</td><td rowspan="1" colspan="1">0.192</td><td rowspan="1" colspan="1">0.198</td><td rowspan="1" colspan="1">0.174</td><td rowspan="1" colspan="1">0.211</td><td rowspan="1" colspan="1">0.188</td><td rowspan="1" colspan="1">0.204</td><td rowspan="1" colspan="1">0.204</td><td rowspan="1" colspan="1">0.196</td><td rowspan="1" colspan="1">0.208</td><td rowspan="1" colspan="1">0.210</td><td rowspan="1" colspan="1">0.184</td><td rowspan="1" colspan="1">0.190</td><td rowspan="1" colspan="1">0.210</td><td rowspan="1" colspan="1">0.215</td><td rowspan="1" colspan="1">0.196</td><td rowspan="1" colspan="1">0.210</td><td rowspan="1" colspan="1">0.190</td><td rowspan="1" colspan="1">0.184</td><td rowspan="1" colspan="1">0.072</td><td rowspan="1" colspan="1">0.163</td><td rowspan="1" colspan="1"/><td rowspan="1" colspan="1"/></tr><tr><td rowspan="1" colspan="1">
              <bold>41</bold>
            </td><td rowspan="1" colspan="1">
              <italic><tp:taxon-name><tp:taxon-name-part taxon-name-part-type="genus">Pseudonesticus</tp:taxon-name-part> <tp:taxon-name-part taxon-name-part-type="species">wumengensis</tp:taxon-name-part></tp:taxon-name></italic> sp. n.</td><td rowspan="1" colspan="1">0.238</td><td rowspan="1" colspan="1">0.228</td><td rowspan="1" colspan="1">0.230</td><td rowspan="1" colspan="1">0.234</td><td rowspan="1" colspan="1">0.226</td><td rowspan="1" colspan="1">0.184</td><td rowspan="1" colspan="1">0.220</td><td rowspan="1" colspan="1">0.213</td><td rowspan="1" colspan="1">0.180</td><td rowspan="1" colspan="1">0.220</td><td rowspan="1" colspan="1">0.202</td><td rowspan="1" colspan="1">0.228</td><td rowspan="1" colspan="1">0.215</td><td rowspan="1" colspan="1">0.210</td><td rowspan="1" colspan="1">0.220</td><td rowspan="1" colspan="1">0.210</td><td rowspan="1" colspan="1">0.224</td><td rowspan="1" colspan="1">0.204</td><td rowspan="1" colspan="1">0.200</td><td rowspan="1" colspan="1">0.200</td><td rowspan="1" colspan="1">0.208</td><td rowspan="1" colspan="1">0.190</td><td rowspan="1" colspan="1">0.236</td><td rowspan="1" colspan="1">0.220</td><td rowspan="1" colspan="1">0.228</td><td rowspan="1" colspan="1">0.232</td><td rowspan="1" colspan="1">0.202</td><td rowspan="1" colspan="1">0.220</td><td rowspan="1" colspan="1">0.224</td><td rowspan="1" colspan="1">0.196</td><td rowspan="1" colspan="1">0.220</td><td rowspan="1" colspan="1">0.224</td><td rowspan="1" colspan="1">0.224</td><td rowspan="1" colspan="1">0.194</td><td rowspan="1" colspan="1">0.218</td><td rowspan="1" colspan="1">0.196</td><td rowspan="1" colspan="1">0.184</td><td rowspan="1" colspan="1">0.018</td><td rowspan="1" colspan="1">0.184</td><td rowspan="1" colspan="1">0.069</td><td rowspan="1" colspan="1"/></tr><tr><td rowspan="1" colspan="1">
              <bold>42</bold>
            </td><td rowspan="1" colspan="1">
              <italic><tp:taxon-name><tp:taxon-name-part taxon-name-part-type="genus">Pseudonesticus</tp:taxon-name-part> <tp:taxon-name-part taxon-name-part-type="species">ziyunensis</tp:taxon-name-part></tp:taxon-name></italic> sp. n.</td><td rowspan="1" colspan="1">0.224</td><td rowspan="1" colspan="1">0.190</td><td rowspan="1" colspan="1">0.218</td><td rowspan="1" colspan="1">0.222</td><td rowspan="1" colspan="1">0.208</td><td rowspan="1" colspan="1">0.176</td><td rowspan="1" colspan="1">0.215</td><td rowspan="1" colspan="1">0.190</td><td rowspan="1" colspan="1">0.184</td><td rowspan="1" colspan="1">0.230</td><td rowspan="1" colspan="1">0.192</td><td rowspan="1" colspan="1">0.226</td><td rowspan="1" colspan="1">0.188</td><td rowspan="1" colspan="1">0.180</td><td rowspan="1" colspan="1">0.202</td><td rowspan="1" colspan="1">0.194</td><td rowspan="1" colspan="1">0.213</td><td rowspan="1" colspan="1">0.196</td><td rowspan="1" colspan="1">0.202</td><td rowspan="1" colspan="1">0.174</td><td rowspan="1" colspan="1">0.186</td><td rowspan="1" colspan="1">0.186</td><td rowspan="1" colspan="1">0.234</td><td rowspan="1" colspan="1">0.208</td><td rowspan="1" colspan="1">0.204</td><td rowspan="1" colspan="1">0.198</td><td rowspan="1" colspan="1">0.198</td><td rowspan="1" colspan="1">0.200</td><td rowspan="1" colspan="1">0.198</td><td rowspan="1" colspan="1">0.196</td><td rowspan="1" colspan="1">0.215</td><td rowspan="1" colspan="1">0.204</td><td rowspan="1" colspan="1">0.194</td><td rowspan="1" colspan="1">0.202</td><td rowspan="1" colspan="1">0.220</td><td rowspan="1" colspan="1">0.188</td><td rowspan="1" colspan="1">0.192</td><td rowspan="1" colspan="1">0.174</td><td rowspan="1" colspan="1">0.125</td><td rowspan="1" colspan="1">0.148</td><td rowspan="1" colspan="1">0.169</td></tr></tbody></table></table-wrap><!--PageBreak--><!--PageBreak--></app><app id="App1"><title>Appendix A</title><table-wrap id="T3" position="float" orientation="portrait"><caption><p>Leg measurements of the new species described in the text.</p></caption><table id="TID0EMUFK" rules="all"><tbody><tr><td rowspan="1" colspan="6">
              <bold><italic><tp:taxon-name><tp:taxon-name-part taxon-name-part-type="genus">Hamus</tp:taxon-name-part> <tp:taxon-name-part taxon-name-part-type="species">cornutus</tp:taxon-name-part></tp:taxon-name></italic> sp. n.</bold>
            </td></tr><tr><td rowspan="1" colspan="6">Male</td></tr><tr><td rowspan="1" colspan="1"/><td rowspan="1" colspan="1">I</td><td rowspan="1" colspan="1">II</td><td rowspan="1" colspan="1">III</td><td rowspan="1" colspan="1">IV</td><td rowspan="1" colspan="1"/></tr><tr><td rowspan="1" colspan="1">Femur</td><td rowspan="1" colspan="1">1.23</td><td rowspan="1" colspan="1">1.03</td><td rowspan="1" colspan="1">0.76</td><td rowspan="1" colspan="1">1.05</td><td rowspan="1" colspan="1"/></tr><tr><td rowspan="1" colspan="1">Patella</td><td rowspan="1" colspan="1">0.33</td><td rowspan="1" colspan="1">0.31</td><td rowspan="1" colspan="1">0.27</td><td rowspan="1" colspan="1">0.30</td><td rowspan="1" colspan="1"/></tr><tr><td rowspan="1" colspan="1">Tibia</td><td rowspan="1" colspan="1">1.14</td><td rowspan="1" colspan="1">0.84</td><td rowspan="1" colspan="1">0.55</td><td rowspan="1" colspan="1">0.89</td><td rowspan="1" colspan="1"/></tr><tr><td rowspan="1" colspan="1">Metatarsus</td><td rowspan="1" colspan="1">0.78</td><td rowspan="1" colspan="1">0.68</td><td rowspan="1" colspan="1">0.46</td><td rowspan="1" colspan="1">0.63</td><td rowspan="1" colspan="1"/></tr><tr><td rowspan="1" colspan="1">Tarsus</td><td rowspan="1" colspan="1">0.70</td><td rowspan="1" colspan="1">0.65</td><td rowspan="1" colspan="1">0.54</td><td rowspan="1" colspan="1">0.65</td><td rowspan="1" colspan="1"/></tr><tr><td rowspan="1" colspan="1">
              <bold>Total</bold>
            </td><td rowspan="1" colspan="1">
              <bold>4.18</bold>
            </td><td rowspan="1" colspan="1">
              <bold>3.51</bold>
            </td><td rowspan="1" colspan="1">
              <bold>2.58</bold>
            </td><td rowspan="1" colspan="1">
              <bold>3.52</bold>
            </td><td rowspan="1" colspan="1"/></tr><tr><td rowspan="1" colspan="6">Female</td></tr><tr><td rowspan="1" colspan="1"/><td rowspan="1" colspan="1">I</td><td rowspan="1" colspan="1">II</td><td rowspan="1" colspan="1">III</td><td rowspan="1" colspan="1">IV</td><td rowspan="1" colspan="1">Palp</td></tr><tr><td rowspan="1" colspan="1">Femur</td><td rowspan="1" colspan="1">1.25</td><td rowspan="1" colspan="1">1.06</td><td rowspan="1" colspan="1">0.79</td><td rowspan="1" colspan="1">1.19</td><td rowspan="1" colspan="1">0.35</td></tr><tr><td rowspan="1" colspan="1">Patella</td><td rowspan="1" colspan="1">0.36</td><td rowspan="1" colspan="1">0.36</td><td rowspan="1" colspan="1">0.31</td><td rowspan="1" colspan="1">0.35</td><td rowspan="1" colspan="1">0.15</td></tr><tr><td rowspan="1" colspan="1">Tibia</td><td rowspan="1" colspan="1">1.08</td><td rowspan="1" colspan="1">0.87</td><td rowspan="1" colspan="1">0.55</td><td rowspan="1" colspan="1">1.00</td><td rowspan="1" colspan="1">0.19</td></tr><tr><td rowspan="1" colspan="1">Metatarsus</td><td rowspan="1" colspan="1">0.79</td><td rowspan="1" colspan="1">0.68</td><td rowspan="1" colspan="1">0.47</td><td rowspan="1" colspan="1">0.66</td><td rowspan="1" colspan="1">‒</td></tr><tr><td rowspan="1" colspan="1">Tarsus</td><td rowspan="1" colspan="1">0.69</td><td rowspan="1" colspan="1">0.66</td><td rowspan="1" colspan="1">0.52</td><td rowspan="1" colspan="1">0.64</td><td rowspan="1" colspan="1">0.41</td></tr><tr><td rowspan="1" colspan="1">
              <bold>Total</bold>
            </td><td rowspan="1" colspan="1">
              <bold>4.17</bold>
            </td><td rowspan="1" colspan="1">
              <bold>3.63</bold>
            </td><td rowspan="1" colspan="1">
              <bold>2.64</bold>
            </td><td rowspan="1" colspan="1">
              <bold>3.84</bold>
            </td><td rowspan="1" colspan="1">
              <bold>1.10</bold>
            </td></tr><tr><td rowspan="1" colspan="6">
              <bold><italic><tp:taxon-name><tp:taxon-name-part taxon-name-part-type="genus">Hamus</tp:taxon-name-part> <tp:taxon-name-part taxon-name-part-type="species">kangdingensis</tp:taxon-name-part></tp:taxon-name></italic> sp. n.</bold>
            </td></tr><tr><td rowspan="1" colspan="6">Male</td></tr><tr><td rowspan="1" colspan="1"/><td rowspan="1" colspan="1">I</td><td rowspan="1" colspan="1">II</td><td rowspan="1" colspan="1">III</td><td rowspan="1" colspan="1">IV</td><td rowspan="1" colspan="1"/></tr><tr><td rowspan="1" colspan="1">Femur</td><td rowspan="1" colspan="1">1.12</td><td rowspan="1" colspan="1">0.94</td><td rowspan="1" colspan="1">0.70</td><td rowspan="1" colspan="1">1.05</td><td rowspan="1" colspan="1"/></tr><tr><td rowspan="1" colspan="1">Patella</td><td rowspan="1" colspan="1">0.30</td><td rowspan="1" colspan="1">0.28</td><td rowspan="1" colspan="1">0.24</td><td rowspan="1" colspan="1">0.28</td><td rowspan="1" colspan="1"/></tr><tr><td rowspan="1" colspan="1">Tibia</td><td rowspan="1" colspan="1">0.92</td><td rowspan="1" colspan="1">0.72</td><td rowspan="1" colspan="1">0.49</td><td rowspan="1" colspan="1">0.84</td><td rowspan="1" colspan="1"/></tr><tr><td rowspan="1" colspan="1">Metatarsus</td><td rowspan="1" colspan="1">0.63</td><td rowspan="1" colspan="1">0.53</td><td rowspan="1" colspan="1">0.40</td><td rowspan="1" colspan="1">0.53</td><td rowspan="1" colspan="1"/></tr><tr><td rowspan="1" colspan="1">Tarsus</td><td rowspan="1" colspan="1">0.64</td><td rowspan="1" colspan="1">0.57</td><td rowspan="1" colspan="1">0.47</td><td rowspan="1" colspan="1">0.59</td><td rowspan="1" colspan="1"/></tr><tr><td rowspan="1" colspan="1">
              <bold>Total</bold>
            </td><td rowspan="1" colspan="1">
              <bold>3.61</bold>
            </td><td rowspan="1" colspan="1">
              <bold>3.04</bold>
            </td><td rowspan="1" colspan="1">
              <bold>2.30</bold>
            </td><td rowspan="1" colspan="1">
              <bold>3.29</bold>
            </td><td rowspan="1" colspan="1"/></tr><tr><td rowspan="1" colspan="6">
              <bold><italic><tp:taxon-name><tp:taxon-name-part taxon-name-part-type="genus">Hamus</tp:taxon-name-part> <tp:taxon-name-part taxon-name-part-type="species">luzon</tp:taxon-name-part></tp:taxon-name></italic> sp. n.</bold>
            </td></tr><tr><td rowspan="1" colspan="6">Female</td></tr><tr><td rowspan="1" colspan="1"/><td rowspan="1" colspan="1">I</td><td rowspan="1" colspan="1">II</td><td rowspan="1" colspan="1">III</td><td rowspan="1" colspan="1">IV</td><td rowspan="1" colspan="1">Palp</td></tr><tr><td rowspan="1" colspan="1">Femur</td><td rowspan="1" colspan="1">1.21</td><td rowspan="1" colspan="1">1.02</td><td rowspan="1" colspan="1">0.80</td><td rowspan="1" colspan="1">1.22</td><td rowspan="1" colspan="1">0.39</td></tr><tr><td rowspan="1" colspan="1">Patella</td><td rowspan="1" colspan="1">0.39</td><td rowspan="1" colspan="1">0.36</td><td rowspan="1" colspan="1">0.32</td><td rowspan="1" colspan="1">0.35</td><td rowspan="1" colspan="1">0.17</td></tr><tr><td rowspan="1" colspan="1">Tibia</td><td rowspan="1" colspan="1">0.99</td><td rowspan="1" colspan="1">0.80</td><td rowspan="1" colspan="1">0.58</td><td rowspan="1" colspan="1">1.01</td><td rowspan="1" colspan="1">0.21</td></tr><tr><td rowspan="1" colspan="1">Metatarsus</td><td rowspan="1" colspan="1">0.71</td><td rowspan="1" colspan="1">0.61</td><td rowspan="1" colspan="1">0.47</td><td rowspan="1" colspan="1">0.65</td><td rowspan="1" colspan="1">‒</td></tr><tr><td rowspan="1" colspan="1">Tarsus</td><td rowspan="1" colspan="1">0.62</td><td rowspan="1" colspan="1">0.57</td><td rowspan="1" colspan="1">0.52</td><td rowspan="1" colspan="1">0.61</td><td rowspan="1" colspan="1">0.42</td></tr><tr><td rowspan="1" colspan="1">
              <bold>Total</bold>
            </td><td rowspan="1" colspan="1">
              <bold>3.92</bold>
            </td><td rowspan="1" colspan="1">
              <bold>3.36</bold>
            </td><td rowspan="1" colspan="1">
              <bold>2.69</bold>
            </td><td rowspan="1" colspan="1">
              <bold>3.84</bold>
            </td><td rowspan="1" colspan="1">
              <bold>1.19</bold>
            </td></tr><tr><td rowspan="1" colspan="6">
              <bold><italic><tp:taxon-name><tp:taxon-name-part taxon-name-part-type="genus">Nescina</tp:taxon-name-part> <tp:taxon-name-part taxon-name-part-type="species">kohi</tp:taxon-name-part></tp:taxon-name></italic> sp. n.</bold>
            </td></tr><tr><td rowspan="1" colspan="6">Male</td></tr><tr><td rowspan="1" colspan="1"/><td rowspan="1" colspan="1">I</td><td rowspan="1" colspan="1">II</td><td rowspan="1" colspan="1">III</td><td rowspan="1" colspan="1">IV</td><td rowspan="1" colspan="1"/></tr><tr><td rowspan="1" colspan="1">Femur</td><td rowspan="1" colspan="1">0.67</td><td rowspan="1" colspan="1">0.57</td><td rowspan="1" colspan="1">0.50</td><td rowspan="1" colspan="1">0.61</td><td rowspan="1" colspan="1"/></tr><tr><td rowspan="1" colspan="1">Patella</td><td rowspan="1" colspan="1">0.23</td><td rowspan="1" colspan="1">0.20</td><td rowspan="1" colspan="1">0.19</td><td rowspan="1" colspan="1">0.22</td><td rowspan="1" colspan="1"/></tr><tr><td rowspan="1" colspan="1">Tibia</td><td rowspan="1" colspan="1">0.54</td><td rowspan="1" colspan="1">0.46</td><td rowspan="1" colspan="1">0.32</td><td rowspan="1" colspan="1">0.47</td><td rowspan="1" colspan="1"/></tr><tr><td rowspan="1" colspan="1">Metatarsus</td><td rowspan="1" colspan="1">0.37</td><td rowspan="1" colspan="1">0.32</td><td rowspan="1" colspan="1">0.29</td><td rowspan="1" colspan="1">0.35</td><td rowspan="1" colspan="1"/></tr><tr><td rowspan="1" colspan="1">Tarsus</td><td rowspan="1" colspan="1">0.31</td><td rowspan="1" colspan="1">0.26</td><td rowspan="1" colspan="1">0.25</td><td rowspan="1" colspan="1">0.28</td><td rowspan="1" colspan="1"/></tr><tr><td rowspan="1" colspan="1">
              <bold>Total</bold>
            </td><td rowspan="1" colspan="1">
              <bold>2.12</bold>
            </td><td rowspan="1" colspan="1">
              <bold>1.81</bold>
            </td><td rowspan="1" colspan="1">
              <bold>1.55</bold>
            </td><td rowspan="1" colspan="1">
              <bold>1.93</bold>
            </td><td rowspan="1" colspan="1"/></tr><tr><td rowspan="1" colspan="6">Female</td></tr><tr><td rowspan="1" colspan="1"/><td rowspan="1" colspan="1">I</td><td rowspan="1" colspan="1">II</td><td rowspan="1" colspan="1">III</td><td rowspan="1" colspan="1">IV</td><td rowspan="1" colspan="1">Palp</td></tr><tr><td rowspan="1" colspan="1">Femur</td><td rowspan="1" colspan="1">0.68</td><td rowspan="1" colspan="1">0.62</td><td rowspan="1" colspan="1">0.53</td><td rowspan="1" colspan="1">0.64</td><td rowspan="1" colspan="1">0.33</td></tr><tr><td rowspan="1" colspan="1">Patella</td><td rowspan="1" colspan="1">0.22</td><td rowspan="1" colspan="1">0.22</td><td rowspan="1" colspan="1">0.19</td><td rowspan="1" colspan="1">0.21</td><td rowspan="1" colspan="1">0.18</td></tr><tr><td rowspan="1" colspan="1">Tibia</td><td rowspan="1" colspan="1">0.53</td><td rowspan="1" colspan="1">0.46</td><td rowspan="1" colspan="1">0.33</td><td rowspan="1" colspan="1">0.49</td><td rowspan="1" colspan="1">0.23</td></tr><tr><td rowspan="1" colspan="1">Metatarsus</td><td rowspan="1" colspan="1">0.36</td><td rowspan="1" colspan="1">0.33</td><td rowspan="1" colspan="1">0.30</td><td rowspan="1" colspan="1">0.35</td><td rowspan="1" colspan="1">‒</td></tr><tr><td rowspan="1" colspan="1">Tarsus</td><td rowspan="1" colspan="1">0.30</td><td rowspan="1" colspan="1">0.29</td><td rowspan="1" colspan="1">0.26</td><td rowspan="1" colspan="1">0.27</td><td rowspan="1" colspan="1">0.40</td></tr><tr><td rowspan="1" colspan="1">
              <bold>Total</bold>
            </td><td rowspan="1" colspan="1">
              <bold>2.09</bold>
            </td><td rowspan="1" colspan="1">
              <bold>1.92</bold>
            </td><td rowspan="1" colspan="1">
              <bold>1.61</bold>
            </td><td rowspan="1" colspan="1">
              <bold>1.96</bold>
            </td><td rowspan="1" colspan="1">
              <bold>1.14</bold>
            </td></tr><tr><td rowspan="1" colspan="6">
              <bold><italic><tp:taxon-name><tp:taxon-name-part taxon-name-part-type="genus">Nesticella</tp:taxon-name-part> <tp:taxon-name-part taxon-name-part-type="species">baiseensis</tp:taxon-name-part></tp:taxon-name></italic> sp. n.</bold>
            </td></tr><tr><td rowspan="1" colspan="6">Male</td></tr><tr><td rowspan="1" colspan="1"/><td rowspan="1" colspan="1">I</td><td rowspan="1" colspan="1">II</td><td rowspan="1" colspan="1">III</td><td rowspan="1" colspan="1">IV</td><td rowspan="1" colspan="1"/></tr><tr><td rowspan="1" colspan="1">Femur</td><td rowspan="1" colspan="1">2.90</td><td rowspan="1" colspan="1">2.37</td><td rowspan="1" colspan="1">1.92</td><td rowspan="1" colspan="1">2.60</td><td rowspan="1" colspan="1"/></tr><tr><td rowspan="1" colspan="1">Patella</td><td rowspan="1" colspan="1">0.65</td><td rowspan="1" colspan="1">0.60</td><td rowspan="1" colspan="1">0.52</td><td rowspan="1" colspan="1">0.61</td><td rowspan="1" colspan="1"/></tr><tr><td rowspan="1" colspan="1">Tibia</td><td rowspan="1" colspan="1">2.71</td><td rowspan="1" colspan="1">1.98</td><td rowspan="1" colspan="1">1.40</td><td rowspan="1" colspan="1">2.08</td><td rowspan="1" colspan="1"/></tr><tr><td rowspan="1" colspan="1">Metatarsus</td><td rowspan="1" colspan="1">2.68</td><td rowspan="1" colspan="1">2.00</td><td rowspan="1" colspan="1">1.12</td><td rowspan="1" colspan="1">1.92</td><td rowspan="1" colspan="1"/></tr><tr><td rowspan="1" colspan="1">Tarsus</td><td rowspan="1" colspan="1">1.15</td><td rowspan="1" colspan="1">0.94</td><td rowspan="1" colspan="1">0.76</td><td rowspan="1" colspan="1">0.88</td><td rowspan="1" colspan="1"/></tr><tr><td rowspan="1" colspan="1">
              <bold>Total</bold>
            </td><td rowspan="1" colspan="1">
              <bold>10.09</bold>
            </td><td rowspan="1" colspan="1">
              <bold>7.89</bold>
            </td><td rowspan="1" colspan="1">
              <bold>5.72</bold>
            </td><td rowspan="1" colspan="1">
              <bold>8.09</bold>
            </td><td rowspan="1" colspan="1"/></tr><tr><td rowspan="1" colspan="6">Female</td></tr><tr><td rowspan="1" colspan="1"/><td rowspan="1" colspan="1">I</td><td rowspan="1" colspan="1">II</td><td rowspan="1" colspan="1">III</td><td rowspan="1" colspan="1">IV</td><td rowspan="1" colspan="1">Palp</td></tr><tr><td rowspan="1" colspan="1">Femur</td><td rowspan="1" colspan="1">2.55</td><td rowspan="1" colspan="1">2.00</td><td rowspan="1" colspan="1">1.60</td><td rowspan="1" colspan="1">2.21</td><td rowspan="1" colspan="1">0.69</td></tr><tr><td rowspan="1" colspan="1">Patella</td><td rowspan="1" colspan="1">0.64</td><td rowspan="1" colspan="1">0.58</td><td rowspan="1" colspan="1">0.52</td><td rowspan="1" colspan="1">0.61</td><td rowspan="1" colspan="1">0.24</td></tr><tr><td rowspan="1" colspan="1">Tibia</td><td rowspan="1" colspan="1">2.32</td><td rowspan="1" colspan="1">1.60</td><td rowspan="1" colspan="1">1.08</td><td rowspan="1" colspan="1">1.76</td><td rowspan="1" colspan="1">0.35</td></tr><tr><td rowspan="1" colspan="1">Metatarsus</td><td rowspan="1" colspan="1">2.08</td><td rowspan="1" colspan="1">1.52</td><td rowspan="1" colspan="1">1.14</td><td rowspan="1" colspan="1">1.48</td><td rowspan="1" colspan="1">‒</td></tr><tr><td rowspan="1" colspan="1">Tarsus</td><td rowspan="1" colspan="1">1.02</td><td rowspan="1" colspan="1">0.88</td><td rowspan="1" colspan="1">0.71</td><td rowspan="1" colspan="1">0.82</td><td rowspan="1" colspan="1">0.81</td></tr><tr><td rowspan="1" colspan="1">
              <bold>Total</bold>
            </td><td rowspan="1" colspan="1">
              <bold>8.61</bold>
            </td><td rowspan="1" colspan="1">
              <bold>6.58</bold>
            </td><td rowspan="1" colspan="1">
              <bold>5.05</bold>
            </td><td rowspan="1" colspan="1">
              <bold>6.88</bold>
            </td><td rowspan="1" colspan="1">
              <bold>2.09</bold>
            </td></tr><tr><td rowspan="1" colspan="6">
              <bold><italic><tp:taxon-name><tp:taxon-name-part taxon-name-part-type="genus">Nesticella</tp:taxon-name-part> <tp:taxon-name-part taxon-name-part-type="species">caeca</tp:taxon-name-part></tp:taxon-name></italic> sp. n.</bold>
            </td></tr><tr><td rowspan="1" colspan="6">Male</td></tr><tr><td rowspan="1" colspan="1"/><td rowspan="1" colspan="1">I</td><td rowspan="1" colspan="1">II</td><td rowspan="1" colspan="1">III</td><td rowspan="1" colspan="1">IV</td><td rowspan="1" colspan="1"/></tr><tr><td rowspan="1" colspan="1">Femur</td><td rowspan="1" colspan="1">2.43</td><td rowspan="1" colspan="1">1.99</td><td rowspan="1" colspan="1">1.60</td><td rowspan="1" colspan="1">2.15</td><td rowspan="1" colspan="1"/></tr><tr><td rowspan="1" colspan="1">Patella</td><td rowspan="1" colspan="1">0.53</td><td rowspan="1" colspan="1">0.50</td><td rowspan="1" colspan="1">0.41</td><td rowspan="1" colspan="1">0.45</td><td rowspan="1" colspan="1"/></tr><tr><td rowspan="1" colspan="1">Tibia</td><td rowspan="1" colspan="1">2.30</td><td rowspan="1" colspan="1">1.68</td><td rowspan="1" colspan="1">1.18</td><td rowspan="1" colspan="1">1.78</td><td rowspan="1" colspan="1"/></tr><tr><td rowspan="1" colspan="1">Metatarsus</td><td rowspan="1" colspan="1">2.32</td><td rowspan="1" colspan="1">1.67</td><td rowspan="1" colspan="1">1.20</td><td rowspan="1" colspan="1">1.63</td><td rowspan="1" colspan="1"/></tr><tr><td rowspan="1" colspan="1">Tarsus</td><td rowspan="1" colspan="1">1.04</td><td rowspan="1" colspan="1">0.85</td><td rowspan="1" colspan="1">0.73</td><td rowspan="1" colspan="1">0.83</td><td rowspan="1" colspan="1"/></tr><tr><td rowspan="1" colspan="1">
              <bold>Total</bold>
            </td><td rowspan="1" colspan="1">
              <bold>8.62</bold>
            </td><td rowspan="1" colspan="1">
              <bold>6.69</bold>
            </td><td rowspan="1" colspan="1">
              <bold>5.12</bold>
            </td><td rowspan="1" colspan="1">
              <bold>6.84</bold>
            </td><td rowspan="1" colspan="1"/></tr><tr><td rowspan="1" colspan="6">Female</td></tr><tr><td rowspan="1" colspan="1"/><td rowspan="1" colspan="1">I</td><td rowspan="1" colspan="1">II</td><td rowspan="1" colspan="1">III</td><td rowspan="1" colspan="1">IV</td><td rowspan="1" colspan="1">Palp</td></tr><tr><td rowspan="1" colspan="1">Femur</td><td rowspan="1" colspan="1">2.45</td><td rowspan="1" colspan="1">1.98</td><td rowspan="1" colspan="1">1.58</td><td rowspan="1" colspan="1">2.19</td><td rowspan="1" colspan="1">0.65</td></tr><tr><td rowspan="1" colspan="1">Patella</td><td rowspan="1" colspan="1">0.55</td><td rowspan="1" colspan="1">0.48</td><td rowspan="1" colspan="1">0.41</td><td rowspan="1" colspan="1">0.50</td><td rowspan="1" colspan="1">0.23</td></tr><tr><td rowspan="1" colspan="1">Tibia</td><td rowspan="1" colspan="1">2.23</td><td rowspan="1" colspan="1">1.63</td><td rowspan="1" colspan="1">1.06</td><td rowspan="1" colspan="1">1.72</td><td rowspan="1" colspan="1">0.32</td></tr><tr><td rowspan="1" colspan="1">Metatarsus</td><td rowspan="1" colspan="1">2.10</td><td rowspan="1" colspan="1">1.50</td><td rowspan="1" colspan="1">1.10</td><td rowspan="1" colspan="1">1.44</td><td rowspan="1" colspan="1">‒</td></tr><tr><td rowspan="1" colspan="1">Tarsus</td><td rowspan="1" colspan="1">1.05</td><td rowspan="1" colspan="1">0.90</td><td rowspan="1" colspan="1">0.72</td><td rowspan="1" colspan="1">0.84</td><td rowspan="1" colspan="1">0.75</td></tr><tr><td rowspan="1" colspan="1">
              <bold>Total</bold>
            </td><td rowspan="1" colspan="1">
              <bold>8.38</bold>
            </td><td rowspan="1" colspan="1">
              <bold>6.49</bold>
            </td><td rowspan="1" colspan="1">
              <bold>4.87</bold>
            </td><td rowspan="1" colspan="1">
              <bold>6.69</bold>
            </td><td rowspan="1" colspan="1">
              <bold>1.95</bold>
            </td></tr><tr><td rowspan="1" colspan="6">
              <bold><italic><tp:taxon-name><tp:taxon-name-part taxon-name-part-type="genus">Nesticella</tp:taxon-name-part> <tp:taxon-name-part taxon-name-part-type="species">chongqing</tp:taxon-name-part></tp:taxon-name></italic> sp. n.</bold>
            </td></tr><tr><td rowspan="1" colspan="6">Female</td></tr><tr><td rowspan="1" colspan="1"/><td rowspan="1" colspan="1">I</td><td rowspan="1" colspan="1">II</td><td rowspan="1" colspan="1">III</td><td rowspan="1" colspan="1">IV</td><td rowspan="1" colspan="1">Palp</td></tr><tr><td rowspan="1" colspan="1">Femur</td><td rowspan="1" colspan="1">1.98</td><td rowspan="1" colspan="1">‒</td><td rowspan="1" colspan="1">1.14</td><td rowspan="1" colspan="1">1.75</td><td rowspan="1" colspan="1">0.55</td></tr><tr><td rowspan="1" colspan="1">Patella</td><td rowspan="1" colspan="1">0.53</td><td rowspan="1" colspan="1">‒</td><td rowspan="1" colspan="1">0.40</td><td rowspan="1" colspan="1">0.50</td><td rowspan="1" colspan="1">0.23</td></tr><tr><td rowspan="1" colspan="1">Tibia</td><td rowspan="1" colspan="1">1.75</td><td rowspan="1" colspan="1">‒</td><td rowspan="1" colspan="1">0.78</td><td rowspan="1" colspan="1">1.35</td><td rowspan="1" colspan="1">0.29</td></tr><tr><td rowspan="1" colspan="1">Metatarsus</td><td rowspan="1" colspan="1">1.63</td><td rowspan="1" colspan="1">‒</td><td rowspan="1" colspan="1">0.85</td><td rowspan="1" colspan="1">1.15</td><td rowspan="1" colspan="1">‒</td></tr><tr><td rowspan="1" colspan="1">Tarsus</td><td rowspan="1" colspan="1">0.78</td><td rowspan="1" colspan="1">‒</td><td rowspan="1" colspan="1">0.55</td><td rowspan="1" colspan="1">0.63</td><td rowspan="1" colspan="1">0.64</td></tr><tr><td rowspan="1" colspan="1">
              <bold>Total</bold>
            </td><td rowspan="1" colspan="1">
              <bold>6.67</bold>
            </td><td rowspan="1" colspan="1">‒</td><td rowspan="1" colspan="1">
              <bold>3.72</bold>
            </td><td rowspan="1" colspan="1">
              <bold>5.38</bold>
            </td><td rowspan="1" colspan="1">
              <bold>1.71</bold>
            </td></tr><tr><td rowspan="1" colspan="6">
              <bold><italic><tp:taxon-name><tp:taxon-name-part taxon-name-part-type="genus">Nesticella</tp:taxon-name-part> <tp:taxon-name-part taxon-name-part-type="species">dazhuangensis</tp:taxon-name-part></tp:taxon-name></italic> sp. n.</bold>
            </td></tr><tr><td rowspan="1" colspan="6">Male</td></tr><tr><td rowspan="1" colspan="1"/><td rowspan="1" colspan="1">I</td><td rowspan="1" colspan="1">II</td><td rowspan="1" colspan="1">III</td><td rowspan="1" colspan="1">IV</td><td rowspan="1" colspan="1"/></tr><tr><td rowspan="1" colspan="1">Femur</td><td rowspan="1" colspan="1">2.08</td><td rowspan="1" colspan="1">1.70</td><td rowspan="1" colspan="1">1.40</td><td rowspan="1" colspan="1">1.90</td><td rowspan="1" colspan="1"/></tr><tr><td rowspan="1" colspan="1">Patella</td><td rowspan="1" colspan="1">0.58</td><td rowspan="1" colspan="1">0.53</td><td rowspan="1" colspan="1">0.44</td><td rowspan="1" colspan="1">0.53</td><td rowspan="1" colspan="1"/></tr><tr><td rowspan="1" colspan="1">Tibia</td><td rowspan="1" colspan="1">1.83</td><td rowspan="1" colspan="1">1.35</td><td rowspan="1" colspan="1">0.96</td><td rowspan="1" colspan="1">1.53</td><td rowspan="1" colspan="1"/></tr><tr><td rowspan="1" colspan="1">Metatarsus</td><td rowspan="1" colspan="1">1.93</td><td rowspan="1" colspan="1">1.36</td><td rowspan="1" colspan="1">1.06</td><td rowspan="1" colspan="1">1.48</td><td rowspan="1" colspan="1"/></tr><tr><td rowspan="1" colspan="1">Tarsus</td><td rowspan="1" colspan="1">0.80</td><td rowspan="1" colspan="1">0.70</td><td rowspan="1" colspan="1">0.62</td><td rowspan="1" colspan="1">0.73</td><td rowspan="1" colspan="1"/></tr><tr><td rowspan="1" colspan="1">
              <bold>Total</bold>
            </td><td rowspan="1" colspan="1">
              <bold>7.22</bold>
            </td><td rowspan="1" colspan="1">
              <bold>5.64</bold>
            </td><td rowspan="1" colspan="1">
              <bold>4.48</bold>
            </td><td rowspan="1" colspan="1">
              <bold>6.17</bold>
            </td><td rowspan="1" colspan="1"/></tr><tr><td rowspan="1" colspan="6">Female</td></tr><tr><td rowspan="1" colspan="1"/><td rowspan="1" colspan="1">I</td><td rowspan="1" colspan="1">II</td><td rowspan="1" colspan="1">III</td><td rowspan="1" colspan="1">IV</td><td rowspan="1" colspan="1">Palp</td></tr><tr><td rowspan="1" colspan="1">Femur</td><td rowspan="1" colspan="1">1.72</td><td rowspan="1" colspan="1">1.38</td><td rowspan="1" colspan="1">1.05</td><td rowspan="1" colspan="1">1.58</td><td rowspan="1" colspan="1">0.52</td></tr><tr><td rowspan="1" colspan="1">Patella</td><td rowspan="1" colspan="1">0.51</td><td rowspan="1" colspan="1">0.43</td><td rowspan="1" colspan="1">0.40</td><td rowspan="1" colspan="1">0.50</td><td rowspan="1" colspan="1">0.21</td></tr><tr><td rowspan="1" colspan="1">Tibia</td><td rowspan="1" colspan="1">1.55</td><td rowspan="1" colspan="1">1.13</td><td rowspan="1" colspan="1">0.75</td><td rowspan="1" colspan="1">1.25</td><td rowspan="1" colspan="1">0.27</td></tr><tr><td rowspan="1" colspan="1">Metatarsus</td><td rowspan="1" colspan="1">1.44</td><td rowspan="1" colspan="1">1.04</td><td rowspan="1" colspan="1">0.80</td><td rowspan="1" colspan="1">1.10</td><td rowspan="1" colspan="1">‒</td></tr><tr><td rowspan="1" colspan="1">Tarsus</td><td rowspan="1" colspan="1">0.72</td><td rowspan="1" colspan="1">0.63</td><td rowspan="1" colspan="1">0.55</td><td rowspan="1" colspan="1">0.60</td><td rowspan="1" colspan="1">0.60</td></tr><tr><td rowspan="1" colspan="1">
              <bold>Total</bold>
            </td><td rowspan="1" colspan="1">
              <bold>5.94</bold>
            </td><td rowspan="1" colspan="1">
              <bold>4.61</bold>
            </td><td rowspan="1" colspan="1">
              <bold>3.55</bold>
            </td><td rowspan="1" colspan="1">
              <bold>5.03</bold>
            </td><td rowspan="1" colspan="1">
              <bold>1.60</bold>
            </td></tr><tr><td rowspan="1" colspan="6">
              <bold><italic><tp:taxon-name><tp:taxon-name-part taxon-name-part-type="genus">Nesticella</tp:taxon-name-part> <tp:taxon-name-part taxon-name-part-type="species">gazuida</tp:taxon-name-part></tp:taxon-name></italic> sp. n.</bold>
            </td></tr><tr><td rowspan="1" colspan="6">Female</td></tr><tr><td rowspan="1" colspan="1"/><td rowspan="1" colspan="1">I</td><td rowspan="1" colspan="1">II</td><td rowspan="1" colspan="1">III</td><td rowspan="1" colspan="1">IV</td><td rowspan="1" colspan="1">Palp</td></tr><tr><td rowspan="1" colspan="1">Femur</td><td rowspan="1" colspan="1">2.47</td><td rowspan="1" colspan="1">2.00</td><td rowspan="1" colspan="1">1.58</td><td rowspan="1" colspan="1">2.16</td><td rowspan="1" colspan="1">0.65</td></tr><tr><td rowspan="1" colspan="1">Patella</td><td rowspan="1" colspan="1">0.56</td><td rowspan="1" colspan="1">0.50</td><td rowspan="1" colspan="1">0.44</td><td rowspan="1" colspan="1">0.52</td><td rowspan="1" colspan="1">0.23</td></tr><tr><td rowspan="1" colspan="1">Tibia</td><td rowspan="1" colspan="1">2.25</td><td rowspan="1" colspan="1">1.66</td><td rowspan="1" colspan="1">1.06</td><td rowspan="1" colspan="1">1.73</td><td rowspan="1" colspan="1">0.34</td></tr><tr><td rowspan="1" colspan="1">Metatarsus</td><td rowspan="1" colspan="1">2.13</td><td rowspan="1" colspan="1">1.56</td><td rowspan="1" colspan="1">1.13</td><td rowspan="1" colspan="1">1.53</td><td rowspan="1" colspan="1">‒</td></tr><tr><td rowspan="1" colspan="1">Tarsus</td><td rowspan="1" colspan="1">0.88</td><td rowspan="1" colspan="1">0.78</td><td rowspan="1" colspan="1">0.69</td><td rowspan="1" colspan="1">0.75</td><td rowspan="1" colspan="1">0.73</td></tr><tr><td rowspan="1" colspan="1">
              <bold>Total</bold>
            </td><td rowspan="1" colspan="1">
              <bold>8.29</bold>
            </td><td rowspan="1" colspan="1">
              <bold>6.50</bold>
            </td><td rowspan="1" colspan="1">
              <bold>4.90</bold>
            </td><td rowspan="1" colspan="1">
              <bold>6.69</bold>
            </td><td rowspan="1" colspan="1">
              <bold>1.95</bold>
            </td></tr><tr><td rowspan="1" colspan="6">
              <bold><italic><tp:taxon-name><tp:taxon-name-part taxon-name-part-type="genus">Nesticella</tp:taxon-name-part> <tp:taxon-name-part taxon-name-part-type="species">hongheensis</tp:taxon-name-part></tp:taxon-name></italic> sp. n.</bold>
            </td></tr><tr><td rowspan="1" colspan="6">Male</td></tr><tr><td rowspan="1" colspan="1"/><td rowspan="1" colspan="1">I</td><td rowspan="1" colspan="1">II</td><td rowspan="1" colspan="1">III</td><td rowspan="1" colspan="1">IV</td><td rowspan="1" colspan="1"/></tr><tr><td rowspan="1" colspan="1">Femur</td><td rowspan="1" colspan="1">1.88</td><td rowspan="1" colspan="1">1.44</td><td rowspan="1" colspan="1">1.15</td><td rowspan="1" colspan="1">1.63</td><td rowspan="1" colspan="1"/></tr><tr><td rowspan="1" colspan="1">Patella</td><td rowspan="1" colspan="1">0.50</td><td rowspan="1" colspan="1">0.44</td><td rowspan="1" colspan="1">0.38</td><td rowspan="1" colspan="1">0.41</td><td rowspan="1" colspan="1"/></tr><tr><td rowspan="1" colspan="1">Tibia</td><td rowspan="1" colspan="1">1.72</td><td rowspan="1" colspan="1">1.16</td><td rowspan="1" colspan="1">0.78</td><td rowspan="1" colspan="1">1.31</td><td rowspan="1" colspan="1"/></tr><tr><td rowspan="1" colspan="1">Metatarsus</td><td rowspan="1" colspan="1">1.78</td><td rowspan="1" colspan="1">1.19</td><td rowspan="1" colspan="1">0.94</td><td rowspan="1" colspan="1">1.25</td><td rowspan="1" colspan="1"/></tr><tr><td rowspan="1" colspan="1">Tarsus</td><td rowspan="1" colspan="1">0.77</td><td rowspan="1" colspan="1">0.64</td><td rowspan="1" colspan="1">0.52</td><td rowspan="1" colspan="1">0.62</td><td rowspan="1" colspan="1"/></tr><tr><td rowspan="1" colspan="1">
              <bold>Total</bold>
            </td><td rowspan="1" colspan="1">
              <bold>6.65</bold>
            </td><td rowspan="1" colspan="1">
              <bold>4.87</bold>
            </td><td rowspan="1" colspan="1">
              <bold>3.77</bold>
            </td><td rowspan="1" colspan="1">
              <bold>5.22</bold>
            </td><td rowspan="1" colspan="1"/></tr><tr><td rowspan="1" colspan="6">Female</td></tr><tr><td rowspan="1" colspan="1"/><td rowspan="1" colspan="1">I</td><td rowspan="1" colspan="1">II</td><td rowspan="1" colspan="1">III</td><td rowspan="1" colspan="1">IV</td><td rowspan="1" colspan="1">Palp</td></tr><tr><td rowspan="1" colspan="1">Femur</td><td rowspan="1" colspan="1">1.82</td><td rowspan="1" colspan="1">1.38</td><td rowspan="1" colspan="1">1.11</td><td rowspan="1" colspan="1">1.62</td><td rowspan="1" colspan="1">0.54</td></tr><tr><td rowspan="1" colspan="1">Patella</td><td rowspan="1" colspan="1">0.51</td><td rowspan="1" colspan="1">0.48</td><td rowspan="1" colspan="1">0.38</td><td rowspan="1" colspan="1">0.46</td><td rowspan="1" colspan="1">0.22</td></tr><tr><td rowspan="1" colspan="1">Tibia</td><td rowspan="1" colspan="1">1.54</td><td rowspan="1" colspan="1">1.02</td><td rowspan="1" colspan="1">0.70</td><td rowspan="1" colspan="1">1.22</td><td rowspan="1" colspan="1">0.28</td></tr><tr><td rowspan="1" colspan="1">Metatarsus</td><td rowspan="1" colspan="1">1.45</td><td rowspan="1" colspan="1">1.03</td><td rowspan="1" colspan="1">0.79</td><td rowspan="1" colspan="1">1.04</td><td rowspan="1" colspan="1">‒</td></tr><tr><td rowspan="1" colspan="1">Tarsus</td><td rowspan="1" colspan="1">0.73</td><td rowspan="1" colspan="1">0.61</td><td rowspan="1" colspan="1">0.51</td><td rowspan="1" colspan="1">0.58</td><td rowspan="1" colspan="1">0.60</td></tr><tr><td rowspan="1" colspan="1">
              <bold>Total</bold>
            </td><td rowspan="1" colspan="1">
              <bold>6.05</bold>
            </td><td rowspan="1" colspan="1">
              <bold>4.52</bold>
            </td><td rowspan="1" colspan="1">
              <bold>3.49</bold>
            </td><td rowspan="1" colspan="1">
              <bold>4.92</bold>
            </td><td rowspan="1" colspan="1">
              <bold>1.64</bold>
            </td></tr><tr><td rowspan="1" colspan="6">
              <bold><italic><tp:taxon-name><tp:taxon-name-part taxon-name-part-type="genus">Nesticella</tp:taxon-name-part> <tp:taxon-name-part taxon-name-part-type="species">jingpo</tp:taxon-name-part></tp:taxon-name></italic> sp. n.</bold>
            </td></tr><tr><td rowspan="1" colspan="6">Female</td></tr><tr><td rowspan="1" colspan="1"/><td rowspan="1" colspan="1">I</td><td rowspan="1" colspan="1">II</td><td rowspan="1" colspan="1">III</td><td rowspan="1" colspan="1">IV</td><td rowspan="1" colspan="1">Palp</td></tr><tr><td rowspan="1" colspan="1">Femur</td><td rowspan="1" colspan="1">1.48</td><td rowspan="1" colspan="1">1.18</td><td rowspan="1" colspan="1">0.93</td><td rowspan="1" colspan="1">1.35</td><td rowspan="1" colspan="1">0.44</td></tr><tr><td rowspan="1" colspan="1">Patella</td><td rowspan="1" colspan="1">0.43</td><td rowspan="1" colspan="1">0.40</td><td rowspan="1" colspan="1">0.38</td><td rowspan="1" colspan="1">0.41</td><td rowspan="1" colspan="1">0.18</td></tr><tr><td rowspan="1" colspan="1">Tibia</td><td rowspan="1" colspan="1">1.33</td><td rowspan="1" colspan="1">0.90</td><td rowspan="1" colspan="1">0.63</td><td rowspan="1" colspan="1">1.08</td><td rowspan="1" colspan="1">0.22</td></tr><tr><td rowspan="1" colspan="1">Metatarsus</td><td rowspan="1" colspan="1">1.08</td><td rowspan="1" colspan="1">0.88</td><td rowspan="1" colspan="1">0.69</td><td rowspan="1" colspan="1">0.93</td><td rowspan="1" colspan="1">‒</td></tr><tr><td rowspan="1" colspan="1">Tarsus</td><td rowspan="1" colspan="1">0.70</td><td rowspan="1" colspan="1">0.56</td><td rowspan="1" colspan="1">0.49</td><td rowspan="1" colspan="1">0.55</td><td rowspan="1" colspan="1">0.53</td></tr><tr><td rowspan="1" colspan="1">
              <bold>Total</bold>
            </td><td rowspan="1" colspan="1">
              <bold>5.02</bold>
            </td><td rowspan="1" colspan="1">
              <bold>3.92</bold>
            </td><td rowspan="1" colspan="1">
              <bold>3.12</bold>
            </td><td rowspan="1" colspan="1">
              <bold>4.32</bold>
            </td><td rowspan="1" colspan="1">
              <bold>1.37</bold>
            </td></tr><tr><td rowspan="1" colspan="6">
              <bold><italic><tp:taxon-name><tp:taxon-name-part taxon-name-part-type="genus">Nesticella</tp:taxon-name-part> <tp:taxon-name-part taxon-name-part-type="species">lisu</tp:taxon-name-part></tp:taxon-name></italic> sp. n.</bold>
            </td></tr><tr><td rowspan="1" colspan="6">Male</td></tr><tr><td rowspan="1" colspan="1"/><td rowspan="1" colspan="1">I</td><td rowspan="1" colspan="1">II</td><td rowspan="1" colspan="1">III</td><td rowspan="1" colspan="1">IV</td><td rowspan="1" colspan="1"/></tr><tr><td rowspan="1" colspan="1">Femur</td><td rowspan="1" colspan="1">1.85</td><td rowspan="1" colspan="1">1.45</td><td rowspan="1" colspan="1">1.15</td><td rowspan="1" colspan="1">1.66</td><td rowspan="1" colspan="1"/></tr><tr><td rowspan="1" colspan="1">Patella</td><td rowspan="1" colspan="1">0.49</td><td rowspan="1" colspan="1">0.46</td><td rowspan="1" colspan="1">0.38</td><td rowspan="1" colspan="1">0.43</td><td rowspan="1" colspan="1"/></tr><tr><td rowspan="1" colspan="1">Tibia</td><td rowspan="1" colspan="1">1.69</td><td rowspan="1" colspan="1">1.14</td><td rowspan="1" colspan="1">0.80</td><td rowspan="1" colspan="1">1.35</td><td rowspan="1" colspan="1"/></tr><tr><td rowspan="1" colspan="1">Metatarsus</td><td rowspan="1" colspan="1">1.68</td><td rowspan="1" colspan="1">1.13</td><td rowspan="1" colspan="1">0.83</td><td rowspan="1" colspan="1">1.25</td><td rowspan="1" colspan="1"/></tr><tr><td rowspan="1" colspan="1">Tarsus</td><td rowspan="1" colspan="1">0.75</td><td rowspan="1" colspan="1">0.65</td><td rowspan="1" colspan="1">0.55</td><td rowspan="1" colspan="1">0.65</td><td rowspan="1" colspan="1"/></tr><tr><td rowspan="1" colspan="1">
              <bold>Total</bold>
            </td><td rowspan="1" colspan="1">
              <bold>6.46</bold>
            </td><td rowspan="1" colspan="1">
              <bold>4.83</bold>
            </td><td rowspan="1" colspan="1">
              <bold>3.71</bold>
            </td><td rowspan="1" colspan="1">
              <bold>5.34</bold>
            </td><td rowspan="1" colspan="1"/></tr><tr><td rowspan="1" colspan="6">Female</td></tr><tr><td rowspan="1" colspan="1"/><td rowspan="1" colspan="1">I</td><td rowspan="1" colspan="1">II</td><td rowspan="1" colspan="1">III</td><td rowspan="1" colspan="1">IV</td><td rowspan="1" colspan="1">Palp</td></tr><tr><td rowspan="1" colspan="1">Femur</td><td rowspan="1" colspan="1">1.75</td><td rowspan="1" colspan="1">1.41</td><td rowspan="1" colspan="1">1.15</td><td rowspan="1" colspan="1">1.63</td><td rowspan="1" colspan="1">0.54</td></tr><tr><td rowspan="1" colspan="1">Patella</td><td rowspan="1" colspan="1">0.49</td><td rowspan="1" colspan="1">0.47</td><td rowspan="1" colspan="1">0.38</td><td rowspan="1" colspan="1">0.48</td><td rowspan="1" colspan="1">0.21</td></tr><tr><td rowspan="1" colspan="1">Tibia</td><td rowspan="1" colspan="1">1.54</td><td rowspan="1" colspan="1">1.06</td><td rowspan="1" colspan="1">0.75</td><td rowspan="1" colspan="1">1.29</td><td rowspan="1" colspan="1">0.27</td></tr><tr><td rowspan="1" colspan="1">Metatarsus</td><td rowspan="1" colspan="1">1.40</td><td rowspan="1" colspan="1">1.00</td><td rowspan="1" colspan="1">0.81</td><td rowspan="1" colspan="1">1.05</td><td rowspan="1" colspan="1">‒</td></tr><tr><td rowspan="1" colspan="1">Tarsus</td><td rowspan="1" colspan="1">0.71</td><td rowspan="1" colspan="1">0.63</td><td rowspan="1" colspan="1">0.56</td><td rowspan="1" colspan="1">0.65</td><td rowspan="1" colspan="1">0.59</td></tr><tr><td rowspan="1" colspan="1">
              <bold>Total</bold>
            </td><td rowspan="1" colspan="1">
              <bold>5.89</bold>
            </td><td rowspan="1" colspan="1">
              <bold>4.57</bold>
            </td><td rowspan="1" colspan="1">
              <bold>3.65</bold>
            </td><td rowspan="1" colspan="1">
              <bold>5.10</bold>
            </td><td rowspan="1" colspan="1">
              <bold>1.61</bold>
            </td></tr><tr><td rowspan="1" colspan="6">
              <bold><italic><tp:taxon-name><tp:taxon-name-part taxon-name-part-type="genus">Nesticella</tp:taxon-name-part> <tp:taxon-name-part taxon-name-part-type="species">liuzhaiensis</tp:taxon-name-part></tp:taxon-name></italic> sp. n.</bold>
            </td></tr><tr><td rowspan="1" colspan="6">Female</td></tr><tr><td rowspan="1" colspan="1"/><td rowspan="1" colspan="1">I</td><td rowspan="1" colspan="1">II</td><td rowspan="1" colspan="1">III</td><td rowspan="1" colspan="1">IV</td><td rowspan="1" colspan="1">Palp</td></tr><tr><td rowspan="1" colspan="1">Femur</td><td rowspan="1" colspan="1">1.53</td><td rowspan="1" colspan="1">1.18</td><td rowspan="1" colspan="1">0.93</td><td rowspan="1" colspan="1">1.40</td><td rowspan="1" colspan="1">0.40</td></tr><tr><td rowspan="1" colspan="1">Patella</td><td rowspan="1" colspan="1">0.40</td><td rowspan="1" colspan="1">0.37</td><td rowspan="1" colspan="1">0.33</td><td rowspan="1" colspan="1">0.38</td><td rowspan="1" colspan="1">0.19</td></tr><tr><td rowspan="1" colspan="1">Tibia</td><td rowspan="1" colspan="1">1.33</td><td rowspan="1" colspan="1">0.89</td><td rowspan="1" colspan="1">0.62</td><td rowspan="1" colspan="1">1.35</td><td rowspan="1" colspan="1">0.21</td></tr><tr><td rowspan="1" colspan="1">Metatarsus</td><td rowspan="1" colspan="1">1.18</td><td rowspan="1" colspan="1">0.81</td><td rowspan="1" colspan="1">0.63</td><td rowspan="1" colspan="1">0.88</td><td rowspan="1" colspan="1">‒</td></tr><tr><td rowspan="1" colspan="1">Tarsus</td><td rowspan="1" colspan="1">0.64</td><td rowspan="1" colspan="1">0.55</td><td rowspan="1" colspan="1">0.49</td><td rowspan="1" colspan="1">0.58</td><td rowspan="1" colspan="1">0.51</td></tr><tr><td rowspan="1" colspan="1">
              <bold>Total</bold>
            </td><td rowspan="1" colspan="1">
              <bold>5.08</bold>
            </td><td rowspan="1" colspan="1">
              <bold>3.80</bold>
            </td><td rowspan="1" colspan="1">
              <bold>3.00</bold>
            </td><td rowspan="1" colspan="1">
              <bold>4.59</bold>
            </td><td rowspan="1" colspan="1">
              <bold>1.31</bold>
            </td></tr><tr><td rowspan="1" colspan="6">
              <bold><italic><tp:taxon-name><tp:taxon-name-part taxon-name-part-type="genus">Nesticella</tp:taxon-name-part> <tp:taxon-name-part taxon-name-part-type="species">nandanensis</tp:taxon-name-part></tp:taxon-name></italic> sp. n.</bold>
            </td></tr><tr><td rowspan="1" colspan="6">Male</td></tr><tr><td rowspan="1" colspan="1"/><td rowspan="1" colspan="1">I</td><td rowspan="1" colspan="1">II</td><td rowspan="1" colspan="1">III</td><td rowspan="1" colspan="1">IV</td><td rowspan="1" colspan="1"/></tr><tr><td rowspan="1" colspan="1">Femur</td><td rowspan="1" colspan="1">2.30</td><td rowspan="1" colspan="1">1.81</td><td rowspan="1" colspan="1">1.53</td><td rowspan="1" colspan="1">2.06</td><td rowspan="1" colspan="1"/></tr><tr><td rowspan="1" colspan="1">Patella</td><td rowspan="1" colspan="1">0.59</td><td rowspan="1" colspan="1">0.53</td><td rowspan="1" colspan="1">0.45</td><td rowspan="1" colspan="1">0.53</td><td rowspan="1" colspan="1"/></tr><tr><td rowspan="1" colspan="1">Tibia</td><td rowspan="1" colspan="1">2.13</td><td rowspan="1" colspan="1">1.50</td><td rowspan="1" colspan="1">1.10</td><td rowspan="1" colspan="1">1.69</td><td rowspan="1" colspan="1"/></tr><tr><td rowspan="1" colspan="1">Metatarsus</td><td rowspan="1" colspan="1">2.19</td><td rowspan="1" colspan="1">1.56</td><td rowspan="1" colspan="1">1.21</td><td rowspan="1" colspan="1">1.59</td><td rowspan="1" colspan="1"/></tr><tr><td rowspan="1" colspan="1">Tarsus</td><td rowspan="1" colspan="1">0.94</td><td rowspan="1" colspan="1">0.78</td><td rowspan="1" colspan="1">0.65</td><td rowspan="1" colspan="1">0.75</td><td rowspan="1" colspan="1"/></tr><tr><td rowspan="1" colspan="1">
              <bold>Total</bold>
            </td><td rowspan="1" colspan="1">
              <bold>8.15</bold>
            </td><td rowspan="1" colspan="1">
              <bold>6.18</bold>
            </td><td rowspan="1" colspan="1">
              <bold>4.94</bold>
            </td><td rowspan="1" colspan="1">
              <bold>6.62</bold>
            </td><td rowspan="1" colspan="1"/></tr><tr><td rowspan="1" colspan="6">Female</td></tr><tr><td rowspan="1" colspan="1"/><td rowspan="1" colspan="1">I</td><td rowspan="1" colspan="1">II</td><td rowspan="1" colspan="1">III</td><td rowspan="1" colspan="1">IV</td><td rowspan="1" colspan="1">Palp</td></tr><tr><td rowspan="1" colspan="1">Femur</td><td rowspan="1" colspan="1">2.44</td><td rowspan="1" colspan="1">1.91</td><td rowspan="1" colspan="1">1.52</td><td rowspan="1" colspan="1">2.15</td><td rowspan="1" colspan="1">0.71</td></tr><tr><td rowspan="1" colspan="1">Patella</td><td rowspan="1" colspan="1">0.66</td><td rowspan="1" colspan="1">0.60</td><td rowspan="1" colspan="1">0.49</td><td rowspan="1" colspan="1">0.61</td><td rowspan="1" colspan="1">0.25</td></tr><tr><td rowspan="1" colspan="1">Tibia</td><td rowspan="1" colspan="1">2.23</td><td rowspan="1" colspan="1">1.53</td><td rowspan="1" colspan="1">1.03</td><td rowspan="1" colspan="1">1.73</td><td rowspan="1" colspan="1">0.36</td></tr><tr><td rowspan="1" colspan="1">Metatarsus</td><td rowspan="1" colspan="1">2.08</td><td rowspan="1" colspan="1">1.50</td><td rowspan="1" colspan="1">1.09</td><td rowspan="1" colspan="1">1.49</td><td rowspan="1" colspan="1">‒</td></tr><tr><td rowspan="1" colspan="1">Tarsus</td><td rowspan="1" colspan="1">0.91</td><td rowspan="1" colspan="1">0.78</td><td rowspan="1" colspan="1">0.65</td><td rowspan="1" colspan="1">0.74</td><td rowspan="1" colspan="1">0.80</td></tr><tr><td rowspan="1" colspan="1">
              <bold>Total</bold>
            </td><td rowspan="1" colspan="1">
              <bold>8.32</bold>
            </td><td rowspan="1" colspan="1">
              <bold>6.32</bold>
            </td><td rowspan="1" colspan="1">
              <bold>4.78</bold>
            </td><td rowspan="1" colspan="1">
              <bold>6.72</bold>
            </td><td rowspan="1" colspan="1">
              <bold>2.12</bold>
            </td></tr><tr><td rowspan="1" colspan="6">
              <bold><italic><tp:taxon-name><tp:taxon-name-part taxon-name-part-type="genus">Nesticella</tp:taxon-name-part> <tp:taxon-name-part taxon-name-part-type="species">qiaoqiensis</tp:taxon-name-part></tp:taxon-name></italic> sp. n.</bold>
            </td></tr><tr><td rowspan="1" colspan="6">Female</td></tr><tr><td rowspan="1" colspan="1"/><td rowspan="1" colspan="1">I</td><td rowspan="1" colspan="1">II</td><td rowspan="1" colspan="1">III</td><td rowspan="1" colspan="1">IV</td><td rowspan="1" colspan="1">Palp</td></tr><tr><td rowspan="1" colspan="1">Femur</td><td rowspan="1" colspan="1">‒</td><td rowspan="1" colspan="1">1.53</td><td rowspan="1" colspan="1">1.16</td><td rowspan="1" colspan="1">1.72</td><td rowspan="1" colspan="1">0.55</td></tr><tr><td rowspan="1" colspan="1">Patella</td><td rowspan="1" colspan="1">‒</td><td rowspan="1" colspan="1">0.47</td><td rowspan="1" colspan="1">0.41</td><td rowspan="1" colspan="1">0.49</td><td rowspan="1" colspan="1">0.21</td></tr><tr><td rowspan="1" colspan="1">Tibia</td><td rowspan="1" colspan="1">‒</td><td rowspan="1" colspan="1">1.19</td><td rowspan="1" colspan="1">0.75</td><td rowspan="1" colspan="1">1.28</td><td rowspan="1" colspan="1">0.27</td></tr><tr><td rowspan="1" colspan="1">Metatarsus</td><td rowspan="1" colspan="1">‒</td><td rowspan="1" colspan="1">1.14</td><td rowspan="1" colspan="1">0.84</td><td rowspan="1" colspan="1">1.13</td><td rowspan="1" colspan="1">‒</td></tr><tr><td rowspan="1" colspan="1">Tarsus</td><td rowspan="1" colspan="1">‒</td><td rowspan="1" colspan="1">0.69</td><td rowspan="1" colspan="1">0.59</td><td rowspan="1" colspan="1">0.63</td><td rowspan="1" colspan="1">0.63</td></tr><tr><td rowspan="1" colspan="1">
              <bold>Total</bold>
            </td><td rowspan="1" colspan="1">‒</td><td rowspan="1" colspan="1">
              <bold>5.02</bold>
            </td><td rowspan="1" colspan="1">
              <bold>3.75</bold>
            </td><td rowspan="1" colspan="1">
              <bold>5.25</bold>
            </td><td rowspan="1" colspan="1">
              <bold>1.66</bold>
            </td></tr><tr><td rowspan="1" colspan="6">
              <bold><italic><tp:taxon-name><tp:taxon-name-part taxon-name-part-type="genus">Nesticella</tp:taxon-name-part> <tp:taxon-name-part taxon-name-part-type="species">qiongensis</tp:taxon-name-part></tp:taxon-name></italic> sp. n.</bold>
            </td></tr><tr><td rowspan="1" colspan="6">Male</td></tr><tr><td rowspan="1" colspan="1"/><td rowspan="1" colspan="1">I</td><td rowspan="1" colspan="1">II</td><td rowspan="1" colspan="1">III</td><td rowspan="1" colspan="1">IV</td><td rowspan="1" colspan="1"/></tr><tr><td rowspan="1" colspan="1">Femur</td><td rowspan="1" colspan="1">1.93</td><td rowspan="1" colspan="1">1.42</td><td rowspan="1" colspan="1">1.13</td><td rowspan="1" colspan="1">1.62</td><td rowspan="1" colspan="1"/></tr><tr><td rowspan="1" colspan="1">Patella</td><td rowspan="1" colspan="1">0.45</td><td rowspan="1" colspan="1">0.40</td><td rowspan="1" colspan="1">0.33</td><td rowspan="1" colspan="1">0.42</td><td rowspan="1" colspan="1"/></tr><tr><td rowspan="1" colspan="1">Tibia</td><td rowspan="1" colspan="1">1.83</td><td rowspan="1" colspan="1">1.16</td><td rowspan="1" colspan="1">0.78</td><td rowspan="1" colspan="1">1.36</td><td rowspan="1" colspan="1"/></tr><tr><td rowspan="1" colspan="1">Metatarsus</td><td rowspan="1" colspan="1">1.85</td><td rowspan="1" colspan="1">1.14</td><td rowspan="1" colspan="1">0.87</td><td rowspan="1" colspan="1">1.28</td><td rowspan="1" colspan="1"/></tr><tr><td rowspan="1" colspan="1">Tarsus</td><td rowspan="1" colspan="1">0.74</td><td rowspan="1" colspan="1">0.60</td><td rowspan="1" colspan="1">0.52</td><td rowspan="1" colspan="1">0.62</td><td rowspan="1" colspan="1"/></tr><tr><td rowspan="1" colspan="1">
              <bold>Total</bold>
            </td><td rowspan="1" colspan="1">
              <bold>6.80</bold>
            </td><td rowspan="1" colspan="1">
              <bold>4.72</bold>
            </td><td rowspan="1" colspan="1">
              <bold>3.63</bold>
            </td><td rowspan="1" colspan="1">
              <bold>5.30</bold>
            </td><td rowspan="1" colspan="1"/></tr><tr><td rowspan="1" colspan="6">Female</td></tr><tr><td rowspan="1" colspan="1"/><td rowspan="1" colspan="1">I</td><td rowspan="1" colspan="1">II</td><td rowspan="1" colspan="1">III</td><td rowspan="1" colspan="1">IV</td><td rowspan="1" colspan="1">Palp</td></tr><tr><td rowspan="1" colspan="1">Femur</td><td rowspan="1" colspan="1">1.60</td><td rowspan="1" colspan="1">1.21</td><td rowspan="1" colspan="1">0.95</td><td rowspan="1" colspan="1">1.58</td><td rowspan="1" colspan="1">0.45</td></tr><tr><td rowspan="1" colspan="1">Patella</td><td rowspan="1" colspan="1">0.46</td><td rowspan="1" colspan="1">0.41</td><td rowspan="1" colspan="1">0.35</td><td rowspan="1" colspan="1">0.45</td><td rowspan="1" colspan="1">0.19</td></tr><tr><td rowspan="1" colspan="1">Tibia</td><td rowspan="1" colspan="1">1.36</td><td rowspan="1" colspan="1">0.89</td><td rowspan="1" colspan="1">0.59</td><td rowspan="1" colspan="1">1.34</td><td rowspan="1" colspan="1">0.25</td></tr><tr><td rowspan="1" colspan="1">Metatarsus</td><td rowspan="1" colspan="1">1.24</td><td rowspan="1" colspan="1">0.86</td><td rowspan="1" colspan="1">0.67</td><td rowspan="1" colspan="1">1.22</td><td rowspan="1" colspan="1">‒</td></tr><tr><td rowspan="1" colspan="1">Tarsus</td><td rowspan="1" colspan="1">0.64</td><td rowspan="1" colspan="1">0.56</td><td rowspan="1" colspan="1">0.48</td><td rowspan="1" colspan="1">0.63</td><td rowspan="1" colspan="1">0.53</td></tr><tr><td rowspan="1" colspan="1">
              <bold>Total</bold>
            </td><td rowspan="1" colspan="1">
              <bold>5.30</bold>
            </td><td rowspan="1" colspan="1">
              <bold>3.93</bold>
            </td><td rowspan="1" colspan="1">
              <bold>3.04</bold>
            </td><td rowspan="1" colspan="1">
              <bold>5.22</bold>
            </td><td rowspan="1" colspan="1">
              <bold>1.42</bold>
            </td></tr><tr><td rowspan="1" colspan="6">
              <bold><italic><tp:taxon-name><tp:taxon-name-part taxon-name-part-type="genus">Nesticella</tp:taxon-name-part> <tp:taxon-name-part taxon-name-part-type="species">robusta</tp:taxon-name-part></tp:taxon-name></italic> sp. n.</bold>
            </td></tr><tr><td rowspan="1" colspan="6">Male</td></tr><tr><td rowspan="1" colspan="1"/><td rowspan="1" colspan="1">I</td><td rowspan="1" colspan="1">II</td><td rowspan="1" colspan="1">III</td><td rowspan="1" colspan="1">IV</td><td rowspan="1" colspan="1"/></tr><tr><td rowspan="1" colspan="1">Femur</td><td rowspan="1" colspan="1">2.03</td><td rowspan="1" colspan="1">1.47</td><td rowspan="1" colspan="1">1.15</td><td rowspan="1" colspan="1">1.66</td><td rowspan="1" colspan="1"/></tr><tr><td rowspan="1" colspan="1">Patella</td><td rowspan="1" colspan="1">0.46</td><td rowspan="1" colspan="1">0.42</td><td rowspan="1" colspan="1">0.34</td><td rowspan="1" colspan="1">0.43</td><td rowspan="1" colspan="1"/></tr><tr><td rowspan="1" colspan="1">Tibia</td><td rowspan="1" colspan="1">1.87</td><td rowspan="1" colspan="1">1.18</td><td rowspan="1" colspan="1">0.80</td><td rowspan="1" colspan="1">1.39</td><td rowspan="1" colspan="1"/></tr><tr><td rowspan="1" colspan="1">Metatarsus</td><td rowspan="1" colspan="1">1.84</td><td rowspan="1" colspan="1">1.15</td><td rowspan="1" colspan="1">0.91</td><td rowspan="1" colspan="1">1.30</td><td rowspan="1" colspan="1"/></tr><tr><td rowspan="1" colspan="1">Tarsus</td><td rowspan="1" colspan="1">0.76</td><td rowspan="1" colspan="1">0.61</td><td rowspan="1" colspan="1">0.54</td><td rowspan="1" colspan="1">0.63</td><td rowspan="1" colspan="1"/></tr><tr><td rowspan="1" colspan="1">
              <bold>Tatal</bold>
            </td><td rowspan="1" colspan="1">
              <bold>6.96</bold>
            </td><td rowspan="1" colspan="1">
              <bold>4.83</bold>
            </td><td rowspan="1" colspan="1">
              <bold>3.74</bold>
            </td><td rowspan="1" colspan="1">
              <bold>5.41</bold>
            </td><td rowspan="1" colspan="1"/></tr><tr><td rowspan="1" colspan="6">Female</td></tr><tr><td rowspan="1" colspan="1"/><td rowspan="1" colspan="1">I</td><td rowspan="1" colspan="1">II</td><td rowspan="1" colspan="1">III</td><td rowspan="1" colspan="1">IV</td><td rowspan="1" colspan="1">Palp</td></tr><tr><td rowspan="1" colspan="1">Femur</td><td rowspan="1" colspan="1">1.82</td><td rowspan="1" colspan="1">1.38</td><td rowspan="1" colspan="1">1.08</td><td rowspan="1" colspan="1">1.67</td><td rowspan="1" colspan="1">0.46</td></tr><tr><td rowspan="1" colspan="1">Patella</td><td rowspan="1" colspan="1">0.47</td><td rowspan="1" colspan="1">0.44</td><td rowspan="1" colspan="1">0.33</td><td rowspan="1" colspan="1">0.45</td><td rowspan="1" colspan="1">0.19</td></tr><tr><td rowspan="1" colspan="1">Tibia</td><td rowspan="1" colspan="1">1.38</td><td rowspan="1" colspan="1">1.12</td><td rowspan="1" colspan="1">0.78</td><td rowspan="1" colspan="1">1.34</td><td rowspan="1" colspan="1">0.26</td></tr><tr><td rowspan="1" colspan="1">Metatarsus</td><td rowspan="1" colspan="1">1.25</td><td rowspan="1" colspan="1">1.08</td><td rowspan="1" colspan="1">0.73</td><td rowspan="1" colspan="1">1.23</td><td rowspan="1" colspan="1">‒</td></tr><tr><td rowspan="1" colspan="1">Tarsus</td><td rowspan="1" colspan="1">0.68</td><td rowspan="1" colspan="1">0.60</td><td rowspan="1" colspan="1">0.50</td><td rowspan="1" colspan="1">0.63</td><td rowspan="1" colspan="1">0.55</td></tr><tr><td rowspan="1" colspan="1">
              <bold>Tatal</bold>
            </td><td rowspan="1" colspan="1">
              <bold>5.60</bold>
            </td><td rowspan="1" colspan="1">
              <bold>4.62</bold>
            </td><td rowspan="1" colspan="1">
              <bold>3.42</bold>
            </td><td rowspan="1" colspan="1">
              <bold>5.32</bold>
            </td><td rowspan="1" colspan="1">
              <bold>1.46</bold>
            </td></tr><tr><td rowspan="1" colspan="6">
              <bold><italic><tp:taxon-name><tp:taxon-name-part taxon-name-part-type="genus">Nesticella</tp:taxon-name-part> <tp:taxon-name-part taxon-name-part-type="species">sanchaheensis</tp:taxon-name-part></tp:taxon-name></italic> sp. n.</bold>
            </td></tr><tr><td rowspan="1" colspan="6">Male</td></tr><tr><td rowspan="1" colspan="1"/><td rowspan="1" colspan="1">I</td><td rowspan="1" colspan="1">II</td><td rowspan="1" colspan="1">III</td><td rowspan="1" colspan="1">IV</td><td rowspan="1" colspan="1"/></tr><tr><td rowspan="1" colspan="1">Femur</td><td rowspan="1" colspan="1">2.84</td><td rowspan="1" colspan="1">2.34</td><td rowspan="1" colspan="1">‒</td><td rowspan="1" colspan="1">‒</td><td rowspan="1" colspan="1"/></tr><tr><td rowspan="1" colspan="1">Patella</td><td rowspan="1" colspan="1">0.59</td><td rowspan="1" colspan="1">0.53</td><td rowspan="1" colspan="1">‒</td><td rowspan="1" colspan="1">‒</td><td rowspan="1" colspan="1"/></tr><tr><td rowspan="1" colspan="1">Tibia</td><td rowspan="1" colspan="1">2.56</td><td rowspan="1" colspan="1">1.69</td><td rowspan="1" colspan="1">‒</td><td rowspan="1" colspan="1">‒</td><td rowspan="1" colspan="1"/></tr><tr><td rowspan="1" colspan="1">Metatarsus</td><td rowspan="1" colspan="1">2.50</td><td rowspan="1" colspan="1">1.88</td><td rowspan="1" colspan="1">‒</td><td rowspan="1" colspan="1">‒</td><td rowspan="1" colspan="1"/></tr><tr><td rowspan="1" colspan="1">Tarsus</td><td rowspan="1" colspan="1">1.09</td><td rowspan="1" colspan="1">0.88</td><td rowspan="1" colspan="1">‒</td><td rowspan="1" colspan="1">‒</td><td rowspan="1" colspan="1"/></tr><tr><td rowspan="1" colspan="1">
              <bold>Total</bold>
            </td><td rowspan="1" colspan="1">
              <bold>9.58</bold>
            </td><td rowspan="1" colspan="1">
              <bold>7.32</bold>
            </td><td rowspan="1" colspan="1">‒</td><td rowspan="1" colspan="1">‒</td><td rowspan="1" colspan="1"/></tr><tr><td rowspan="1" colspan="6">Female</td></tr><tr><td rowspan="1" colspan="1"/><td rowspan="1" colspan="1">I</td><td rowspan="1" colspan="1">II</td><td rowspan="1" colspan="1">III</td><td rowspan="1" colspan="1">IV</td><td rowspan="1" colspan="1">Palp</td></tr><tr><td rowspan="1" colspan="1">Femur</td><td rowspan="1" colspan="1">3.16</td><td rowspan="1" colspan="1">2.75</td><td rowspan="1" colspan="1">2.04</td><td rowspan="1" colspan="1">2.64</td><td rowspan="1" colspan="1">0.78</td></tr><tr><td rowspan="1" colspan="1">Patella</td><td rowspan="1" colspan="1">0.64</td><td rowspan="1" colspan="1">0.61</td><td rowspan="1" colspan="1">0.48</td><td rowspan="1" colspan="1">0.60</td><td rowspan="1" colspan="1">0.26</td></tr><tr><td rowspan="1" colspan="1">Tibia</td><td rowspan="1" colspan="1">2.90</td><td rowspan="1" colspan="1">2.15</td><td rowspan="1" colspan="1">1.39</td><td rowspan="1" colspan="1">2.20</td><td rowspan="1" colspan="1">0.40</td></tr><tr><td rowspan="1" colspan="1">Metatarsus</td><td rowspan="1" colspan="1">2.72</td><td rowspan="1" colspan="1">1.90</td><td rowspan="1" colspan="1">1.48</td><td rowspan="1" colspan="1">2.06</td><td rowspan="1" colspan="1">‒</td></tr><tr><td rowspan="1" colspan="1">Tarsus</td><td rowspan="1" colspan="1">1.20</td><td rowspan="1" colspan="1">0.93</td><td rowspan="1" colspan="1">0.79</td><td rowspan="1" colspan="1">1.04</td><td rowspan="1" colspan="1">0.89</td></tr><tr><td rowspan="1" colspan="1">
              <bold>Total</bold>
            </td><td rowspan="1" colspan="1">
              <bold>10.62</bold>
            </td><td rowspan="1" colspan="1">
              <bold>8.34</bold>
            </td><td rowspan="1" colspan="1">
              <bold>6.18</bold>
            </td><td rowspan="1" colspan="1">
              <bold>8.54</bold>
            </td><td rowspan="1" colspan="1">
              <bold>2.33</bold>
            </td></tr><tr><td rowspan="1" colspan="6">
              <bold><italic><tp:taxon-name><tp:taxon-name-part taxon-name-part-type="genus">Nesticella</tp:taxon-name-part> <tp:taxon-name-part taxon-name-part-type="species">xiongmao</tp:taxon-name-part></tp:taxon-name></italic> sp. n.</bold>
            </td></tr><tr><td rowspan="1" colspan="6">Male</td></tr><tr><td rowspan="1" colspan="1"/><td rowspan="1" colspan="1">I</td><td rowspan="1" colspan="1">II</td><td rowspan="1" colspan="1">III</td><td rowspan="1" colspan="1">IV</td><td rowspan="1" colspan="1"/></tr><tr><td rowspan="1" colspan="1">Femur</td><td rowspan="1" colspan="1">2.19</td><td rowspan="1" colspan="1">1.63</td><td rowspan="1" colspan="1">1.28</td><td rowspan="1" colspan="1">1.84</td><td rowspan="1" colspan="1"/></tr><tr><td rowspan="1" colspan="1">Patella</td><td rowspan="1" colspan="1">0.48</td><td rowspan="1" colspan="1">0.47</td><td rowspan="1" colspan="1">0.41</td><td rowspan="1" colspan="1">0.48</td><td rowspan="1" colspan="1"/></tr><tr><td rowspan="1" colspan="1">Tibia</td><td rowspan="1" colspan="1">2.05</td><td rowspan="1" colspan="1">1.00</td><td rowspan="1" colspan="1">0.91</td><td rowspan="1" colspan="1">1.48</td><td rowspan="1" colspan="1"/></tr><tr><td rowspan="1" colspan="1">Metatarsus</td><td rowspan="1" colspan="1">1.97</td><td rowspan="1" colspan="1">1.27</td><td rowspan="1" colspan="1">0.97</td><td rowspan="1" colspan="1">1.36</td><td rowspan="1" colspan="1"/></tr><tr><td rowspan="1" colspan="1">Tarsus</td><td rowspan="1" colspan="1">0.80</td><td rowspan="1" colspan="1">0.66</td><td rowspan="1" colspan="1">0.53</td><td rowspan="1" colspan="1">0.63</td><td rowspan="1" colspan="1"/></tr><tr><td rowspan="1" colspan="1">
              <bold>Total</bold>
            </td><td rowspan="1" colspan="1">
              <bold>7.49</bold>
            </td><td rowspan="1" colspan="1">
              <bold>5.03</bold>
            </td><td rowspan="1" colspan="1">
              <bold>4.10</bold>
            </td><td rowspan="1" colspan="1">
              <bold>5.79</bold>
            </td><td rowspan="1" colspan="1"/></tr><tr><td rowspan="1" colspan="6">Female</td></tr><tr><td rowspan="1" colspan="1"/><td rowspan="1" colspan="1">I</td><td rowspan="1" colspan="1">II</td><td rowspan="1" colspan="1">III</td><td rowspan="1" colspan="1">IV</td><td rowspan="1" colspan="1">Palp</td></tr><tr><td rowspan="1" colspan="1">Femur</td><td rowspan="1" colspan="1">1.83</td><td rowspan="1" colspan="1">1.38</td><td rowspan="1" colspan="1">1.12</td><td rowspan="1" colspan="1">1.63</td><td rowspan="1" colspan="1">0.52</td></tr><tr><td rowspan="1" colspan="1">Patella</td><td rowspan="1" colspan="1">0.50</td><td rowspan="1" colspan="1">0.46</td><td rowspan="1" colspan="1">0.38</td><td rowspan="1" colspan="1">0.48</td><td rowspan="1" colspan="1">0.22</td></tr><tr><td rowspan="1" colspan="1">Tibia</td><td rowspan="1" colspan="1">1.65</td><td rowspan="1" colspan="1">1.08</td><td rowspan="1" colspan="1">0.73</td><td rowspan="1" colspan="1">1.26</td><td rowspan="1" colspan="1">0.26</td></tr><tr><td rowspan="1" colspan="1">Metatarsus</td><td rowspan="1" colspan="1">1.48</td><td rowspan="1" colspan="1">1.00</td><td rowspan="1" colspan="1">0.78</td><td rowspan="1" colspan="1">1.05</td><td rowspan="1" colspan="1">‒</td></tr><tr><td rowspan="1" colspan="1">Tarsus</td><td rowspan="1" colspan="1">0.73</td><td rowspan="1" colspan="1">0.63</td><td rowspan="1" colspan="1">0.53</td><td rowspan="1" colspan="1">0.64</td><td rowspan="1" colspan="1">0.58</td></tr><tr><td rowspan="1" colspan="1">
              <bold>Total</bold>
            </td><td rowspan="1" colspan="1">
              <bold>6.19</bold>
            </td><td rowspan="1" colspan="1">
              <bold>4.55</bold>
            </td><td rowspan="1" colspan="1">
              <bold>3.54</bold>
            </td><td rowspan="1" colspan="1">
              <bold>5.06</bold>
            </td><td rowspan="1" colspan="1">
              <bold>1.58</bold>
            </td></tr><tr><td rowspan="1" colspan="6">
              <bold><italic><tp:taxon-name><tp:taxon-name-part taxon-name-part-type="genus">Nesticella</tp:taxon-name-part> <tp:taxon-name-part taxon-name-part-type="species">xixia</tp:taxon-name-part></tp:taxon-name></italic> sp. n.</bold>
            </td></tr><tr><td rowspan="1" colspan="6">Male</td></tr><tr><td rowspan="1" colspan="1"/><td rowspan="1" colspan="1">I</td><td rowspan="1" colspan="1">II</td><td rowspan="1" colspan="1">III</td><td rowspan="1" colspan="1">IV</td><td rowspan="1" colspan="1"/></tr><tr><td rowspan="1" colspan="1">Femur</td><td rowspan="1" colspan="1">3.00</td><td rowspan="1" colspan="1">2.32</td><td rowspan="1" colspan="1">1.85</td><td rowspan="1" colspan="1">2.55</td><td rowspan="1" colspan="1"/></tr><tr><td rowspan="1" colspan="1">Patella</td><td rowspan="1" colspan="1">0.68</td><td rowspan="1" colspan="1">0.64</td><td rowspan="1" colspan="1">0.53</td><td rowspan="1" colspan="1">0.59</td><td rowspan="1" colspan="1"/></tr><tr><td rowspan="1" colspan="1">Tibia</td><td rowspan="1" colspan="1">2.76</td><td rowspan="1" colspan="1">1.91</td><td rowspan="1" colspan="1">1.33</td><td rowspan="1" colspan="1">2.03</td><td rowspan="1" colspan="1"/></tr><tr><td rowspan="1" colspan="1">Metatarsus</td><td rowspan="1" colspan="1">2.68</td><td rowspan="1" colspan="1">1.88</td><td rowspan="1" colspan="1">1.45</td><td rowspan="1" colspan="1">1.91</td><td rowspan="1" colspan="1"/></tr><tr><td rowspan="1" colspan="1">Tarsus</td><td rowspan="1" colspan="1">1.04</td><td rowspan="1" colspan="1">0.91</td><td rowspan="1" colspan="1">0.73</td><td rowspan="1" colspan="1">0.88</td><td rowspan="1" colspan="1"/></tr><tr><td rowspan="1" colspan="1">
              <bold>Total</bold>
            </td><td rowspan="1" colspan="1">
              <bold>10.16</bold>
            </td><td rowspan="1" colspan="1">
              <bold>7.66</bold>
            </td><td rowspan="1" colspan="1">
              <bold>5.89</bold>
            </td><td rowspan="1" colspan="1">
              <bold>7.96</bold>
            </td><td rowspan="1" colspan="1"/></tr><tr><td rowspan="1" colspan="6">Female</td></tr><tr><td rowspan="1" colspan="1"/><td rowspan="1" colspan="1">I</td><td rowspan="1" colspan="1">II</td><td rowspan="1" colspan="1">III</td><td rowspan="1" colspan="1">IV</td><td rowspan="1" colspan="1">Palp</td></tr><tr><td rowspan="1" colspan="1">Femur</td><td rowspan="1" colspan="1">2.88</td><td rowspan="1" colspan="1">2.20</td><td rowspan="1" colspan="1">1.80</td><td rowspan="1" colspan="1">2.50</td><td rowspan="1" colspan="1">0.78</td></tr><tr><td rowspan="1" colspan="1">Patella</td><td rowspan="1" colspan="1">0.64</td><td rowspan="1" colspan="1">0.60</td><td rowspan="1" colspan="1">0.52</td><td rowspan="1" colspan="1">0.63</td><td rowspan="1" colspan="1">0.22</td></tr><tr><td rowspan="1" colspan="1">Tibia</td><td rowspan="1" colspan="1">2.68</td><td rowspan="1" colspan="1">1.81</td><td rowspan="1" colspan="1">1.18</td><td rowspan="1" colspan="1">1.94</td><td rowspan="1" colspan="1">0.41</td></tr><tr><td rowspan="1" colspan="1">Metatarsus</td><td rowspan="1" colspan="1">2.36</td><td rowspan="1" colspan="1">1.68</td><td rowspan="1" colspan="1">1.31</td><td rowspan="1" colspan="1">1.63</td><td rowspan="1" colspan="1">‒</td></tr><tr><td rowspan="1" colspan="1">Tarsus</td><td rowspan="1" colspan="1">1.00</td><td rowspan="1" colspan="1">0.85</td><td rowspan="1" colspan="1">0.69</td><td rowspan="1" colspan="1">0.78</td><td rowspan="1" colspan="1">0.88</td></tr><tr><td rowspan="1" colspan="1">
              <bold>Total</bold>
            </td><td rowspan="1" colspan="1">
              <bold>9.56</bold>
            </td><td rowspan="1" colspan="1">
              <bold>7.14</bold>
            </td><td rowspan="1" colspan="1">
              <bold>5.50</bold>
            </td><td rowspan="1" colspan="1">
              <bold>7.48</bold>
            </td><td rowspan="1" colspan="1">
              <bold>2.29</bold>
            </td></tr><tr><td rowspan="1" colspan="6">
              <bold><italic><tp:taxon-name><tp:taxon-name-part taxon-name-part-type="genus">Nesticella</tp:taxon-name-part> <tp:taxon-name-part taxon-name-part-type="species">yao</tp:taxon-name-part></tp:taxon-name></italic> sp. n.</bold>
            </td></tr><tr><td rowspan="1" colspan="6">Female</td></tr><tr><td rowspan="1" colspan="1"/><td rowspan="1" colspan="1">I</td><td rowspan="1" colspan="1">II</td><td rowspan="1" colspan="1">III</td><td rowspan="1" colspan="1">IV</td><td rowspan="1" colspan="1">Palp</td></tr><tr><td rowspan="1" colspan="1">Femur</td><td rowspan="1" colspan="1">2.35</td><td rowspan="1" colspan="1">1.81</td><td rowspan="1" colspan="1">1.50</td><td rowspan="1" colspan="1">2.03</td><td rowspan="1" colspan="1">0.66</td></tr><tr><td rowspan="1" colspan="1">Patella</td><td rowspan="1" colspan="1">0.56</td><td rowspan="1" colspan="1">0.53</td><td rowspan="1" colspan="1">0.48</td><td rowspan="1" colspan="1">0.53</td><td rowspan="1" colspan="1">0.23</td></tr><tr><td rowspan="1" colspan="1">Tibia</td><td rowspan="1" colspan="1">2.09</td><td rowspan="1" colspan="1">1.45</td><td rowspan="1" colspan="1">0.98</td><td rowspan="1" colspan="1">1.63</td><td rowspan="1" colspan="1">0.32</td></tr><tr><td rowspan="1" colspan="1">Metatarsus</td><td rowspan="1" colspan="1">1.94</td><td rowspan="1" colspan="1">1.38</td><td rowspan="1" colspan="1">1.08</td><td rowspan="1" colspan="1">1.34</td><td rowspan="1" colspan="1">‒</td></tr><tr><td rowspan="1" colspan="1">Tarsus</td><td rowspan="1" colspan="1">0.91</td><td rowspan="1" colspan="1">0.78</td><td rowspan="1" colspan="1">0.65</td><td rowspan="1" colspan="1">0.70</td><td rowspan="1" colspan="1">0.76</td></tr><tr><td rowspan="1" colspan="1">
              <bold>Total</bold>
            </td><td rowspan="1" colspan="1">
              <bold>7.85</bold>
            </td><td rowspan="1" colspan="1">
              <bold>5.95</bold>
            </td><td rowspan="1" colspan="1">
              <bold>4.69</bold>
            </td><td rowspan="1" colspan="1">
              <bold>6.23</bold>
            </td><td rowspan="1" colspan="1">
              <bold>1.97</bold>
            </td></tr><tr><td rowspan="1" colspan="6">
              <bold><italic><tp:taxon-name><tp:taxon-name-part taxon-name-part-type="genus">Nesticella</tp:taxon-name-part> <tp:taxon-name-part taxon-name-part-type="species">fuliangensis</tp:taxon-name-part></tp:taxon-name></italic> sp. n.</bold>
            </td></tr><tr><td rowspan="1" colspan="6">Male</td></tr><tr><td rowspan="1" colspan="1"/><td rowspan="1" colspan="1">I</td><td rowspan="1" colspan="1">II</td><td rowspan="1" colspan="1">III</td><td rowspan="1" colspan="1">IV</td><td rowspan="1" colspan="1"/></tr><tr><td rowspan="1" colspan="1">Femur</td><td rowspan="1" colspan="1">2.66</td><td rowspan="1" colspan="1">2.13</td><td rowspan="1" colspan="1">1.75</td><td rowspan="1" colspan="1">2.47</td><td rowspan="1" colspan="1"/></tr><tr><td rowspan="1" colspan="1">Patella</td><td rowspan="1" colspan="1">0.66</td><td rowspan="1" colspan="1">0.63</td><td rowspan="1" colspan="1">0.53</td><td rowspan="1" colspan="1">0.63</td><td rowspan="1" colspan="1"/></tr><tr><td rowspan="1" colspan="1">Tibia</td><td rowspan="1" colspan="1">2.59</td><td rowspan="1" colspan="1">1.88</td><td rowspan="1" colspan="1">1.38</td><td rowspan="1" colspan="1">2.22</td><td rowspan="1" colspan="1"/></tr><tr><td rowspan="1" colspan="1">Metatarsus</td><td rowspan="1" colspan="1">2.61</td><td rowspan="1" colspan="1">1.91</td><td rowspan="1" colspan="1">1.47</td><td rowspan="1" colspan="1">2.16</td><td rowspan="1" colspan="1"/></tr><tr><td rowspan="1" colspan="1">Tarsus</td><td rowspan="1" colspan="1">1.00</td><td rowspan="1" colspan="1">0.88</td><td rowspan="1" colspan="1">0.75</td><td rowspan="1" colspan="1">0.91</td><td rowspan="1" colspan="1"/></tr><tr><td rowspan="1" colspan="1">
              <bold>Total</bold>
            </td><td rowspan="1" colspan="1">
              <bold>9.52</bold>
            </td><td rowspan="1" colspan="1">
              <bold>7.43</bold>
            </td><td rowspan="1" colspan="1">
              <bold>5.88</bold>
            </td><td rowspan="1" colspan="1">
              <bold>8.39</bold>
            </td><td rowspan="1" colspan="1"/></tr><tr><td rowspan="1" colspan="6">Female</td></tr><tr><td rowspan="1" colspan="1"/><td rowspan="1" colspan="1">I</td><td rowspan="1" colspan="1">II</td><td rowspan="1" colspan="1">III</td><td rowspan="1" colspan="1">IV</td><td rowspan="1" colspan="1">Palp</td></tr><tr><td rowspan="1" colspan="1">Femur</td><td rowspan="1" colspan="1">2.63</td><td rowspan="1" colspan="1">2.06</td><td rowspan="1" colspan="1">1.72</td><td rowspan="1" colspan="1">2.38</td><td rowspan="1" colspan="1">0.80</td></tr><tr><td rowspan="1" colspan="1">Patella</td><td rowspan="1" colspan="1">0.69</td><td rowspan="1" colspan="1">0.63</td><td rowspan="1" colspan="1">0.56</td><td rowspan="1" colspan="1">0.63</td><td rowspan="1" colspan="1">0.30</td></tr><tr><td rowspan="1" colspan="1">Tibia</td><td rowspan="1" colspan="1">2.44</td><td rowspan="1" colspan="1">1.75</td><td rowspan="1" colspan="1">1.25</td><td rowspan="1" colspan="1">2.07</td><td rowspan="1" colspan="1">0.50</td></tr><tr><td rowspan="1" colspan="1">Metatarsus</td><td rowspan="1" colspan="1">2.34</td><td rowspan="1" colspan="1">1.69</td><td rowspan="1" colspan="1">1.30</td><td rowspan="1" colspan="1">1.75</td><td rowspan="1" colspan="1">‒</td></tr><tr><td rowspan="1" colspan="1">Tarsus</td><td rowspan="1" colspan="1">1.00</td><td rowspan="1" colspan="1">0.88</td><td rowspan="1" colspan="1">0.78</td><td rowspan="1" colspan="1">0.89</td><td rowspan="1" colspan="1">0.90</td></tr><tr><td rowspan="1" colspan="1">
              <bold>Total</bold>
            </td><td rowspan="1" colspan="1">
              <bold>9.10</bold>
            </td><td rowspan="1" colspan="1">
              <bold>7.01</bold>
            </td><td rowspan="1" colspan="1">
              <bold>5.61</bold>
            </td><td rowspan="1" colspan="1">
              <bold>7.72</bold>
            </td><td rowspan="1" colspan="1">
              <bold>2.50</bold>
            </td></tr><tr><td rowspan="1" colspan="6">
              <bold><italic><tp:taxon-name><tp:taxon-name-part taxon-name-part-type="genus">Nesticella</tp:taxon-name-part> <tp:taxon-name-part taxon-name-part-type="species">huomachongensis</tp:taxon-name-part></tp:taxon-name></italic> sp. n.</bold>
            </td></tr><tr><td rowspan="1" colspan="6">Male</td></tr><tr><td rowspan="1" colspan="1"/><td rowspan="1" colspan="1">I</td><td rowspan="1" colspan="1">II</td><td rowspan="1" colspan="1">III</td><td rowspan="1" colspan="1">IV</td><td rowspan="1" colspan="1"/></tr><tr><td rowspan="1" colspan="1">Femur</td><td rowspan="1" colspan="1">2.34</td><td rowspan="1" colspan="1">1.84</td><td rowspan="1" colspan="1">1.59</td><td rowspan="1" colspan="1">2.19</td><td rowspan="1" colspan="1"/></tr><tr><td rowspan="1" colspan="1">Patella</td><td rowspan="1" colspan="1">0.63</td><td rowspan="1" colspan="1">0.56</td><td rowspan="1" colspan="1">0.47</td><td rowspan="1" colspan="1">0.59</td><td rowspan="1" colspan="1"/></tr><tr><td rowspan="1" colspan="1">Tibia</td><td rowspan="1" colspan="1">2.28</td><td rowspan="1" colspan="1">1.66</td><td rowspan="1" colspan="1">1.22</td><td rowspan="1" colspan="1">1.95</td><td rowspan="1" colspan="1"/></tr><tr><td rowspan="1" colspan="1">Metatarsus</td><td rowspan="1" colspan="1">2.33</td><td rowspan="1" colspan="1">1.69</td><td rowspan="1" colspan="1">1.31</td><td rowspan="1" colspan="1">1.91</td><td rowspan="1" colspan="1"/></tr><tr><td rowspan="1" colspan="1">Tarsus</td><td rowspan="1" colspan="1">1.04</td><td rowspan="1" colspan="1">0.88</td><td rowspan="1" colspan="1">0.72</td><td rowspan="1" colspan="1">0.89</td><td rowspan="1" colspan="1"/></tr><tr><td rowspan="1" colspan="1">
              <bold>Total</bold>
            </td><td rowspan="1" colspan="1">
              <bold>8.62</bold>
            </td><td rowspan="1" colspan="1">
              <bold>6.63</bold>
            </td><td rowspan="1" colspan="1">
              <bold>5.31</bold>
            </td><td rowspan="1" colspan="1">
              <bold>7.53</bold>
            </td><td rowspan="1" colspan="1"/></tr><tr><td rowspan="1" colspan="6">Female</td></tr><tr><td rowspan="1" colspan="1"/><td rowspan="1" colspan="1">I</td><td rowspan="1" colspan="1">II</td><td rowspan="1" colspan="1">III</td><td rowspan="1" colspan="1">IV</td><td rowspan="1" colspan="1">Palp</td></tr><tr><td rowspan="1" colspan="1">Femur</td><td rowspan="1" colspan="1">2.32</td><td rowspan="1" colspan="1">1.84</td><td rowspan="1" colspan="1">1.56</td><td rowspan="1" colspan="1">2.16</td><td rowspan="1" colspan="1">0.70</td></tr><tr><td rowspan="1" colspan="1">Patella</td><td rowspan="1" colspan="1">0.64</td><td rowspan="1" colspan="1">0.60</td><td rowspan="1" colspan="1">0.51</td><td rowspan="1" colspan="1">0.59</td><td rowspan="1" colspan="1">0.29</td></tr><tr><td rowspan="1" colspan="1">Tibia</td><td rowspan="1" colspan="1">2.12</td><td rowspan="1" colspan="1">1.53</td><td rowspan="1" colspan="1">1.09</td><td rowspan="1" colspan="1">1.63</td><td rowspan="1" colspan="1">0.35</td></tr><tr><td rowspan="1" colspan="1">Metatarsus</td><td rowspan="1" colspan="1">2.06</td><td rowspan="1" colspan="1">1.52</td><td rowspan="1" colspan="1">1.16</td><td rowspan="1" colspan="1">1.56</td><td rowspan="1" colspan="1">‒</td></tr><tr><td rowspan="1" colspan="1">Tarsus</td><td rowspan="1" colspan="1">1.00</td><td rowspan="1" colspan="1">0.88</td><td rowspan="1" colspan="1">0.75</td><td rowspan="1" colspan="1">0.83</td><td rowspan="1" colspan="1">0.87</td></tr><tr><td rowspan="1" colspan="1">
              <bold>Total</bold>
            </td><td rowspan="1" colspan="1">
              <bold>8.14</bold>
            </td><td rowspan="1" colspan="1">
              <bold>6.37</bold>
            </td><td rowspan="1" colspan="1">
              <bold>5.07</bold>
            </td><td rowspan="1" colspan="1">
              <bold>6.77</bold>
            </td><td rowspan="1" colspan="1">
              <bold>2.21</bold>
            </td></tr><tr><td rowspan="1" colspan="6">
              <bold><italic><tp:taxon-name><tp:taxon-name-part taxon-name-part-type="genus">Nesticella</tp:taxon-name-part> <tp:taxon-name-part taxon-name-part-type="species">rongtangensis</tp:taxon-name-part></tp:taxon-name></italic> sp. n.</bold>
            </td></tr><tr><td rowspan="1" colspan="6">Male</td></tr><tr><td rowspan="1" colspan="1"/><td rowspan="1" colspan="1">I</td><td rowspan="1" colspan="1">II</td><td rowspan="1" colspan="1">III</td><td rowspan="1" colspan="1">IV</td><td rowspan="1" colspan="1"/></tr><tr><td rowspan="1" colspan="1">Femur</td><td rowspan="1" colspan="1">2.09</td><td rowspan="1" colspan="1">1.59</td><td rowspan="1" colspan="1">1.34</td><td rowspan="1" colspan="1">1.88</td><td rowspan="1" colspan="1"/></tr><tr><td rowspan="1" colspan="1">Patella</td><td rowspan="1" colspan="1">0.47</td><td rowspan="1" colspan="1">0.41</td><td rowspan="1" colspan="1">0.35</td><td rowspan="1" colspan="1">0.42</td><td rowspan="1" colspan="1"/></tr><tr><td rowspan="1" colspan="1">Tibia</td><td rowspan="1" colspan="1">2.03</td><td rowspan="1" colspan="1">1.44</td><td rowspan="1" colspan="1">1.03</td><td rowspan="1" colspan="1">1.69</td><td rowspan="1" colspan="1"/></tr><tr><td rowspan="1" colspan="1">Metatarsus</td><td rowspan="1" colspan="1">2.00</td><td rowspan="1" colspan="1">1.38</td><td rowspan="1" colspan="1">1.06</td><td rowspan="1" colspan="1">1.53</td><td rowspan="1" colspan="1"/></tr><tr><td rowspan="1" colspan="1">Tarsus</td><td rowspan="1" colspan="1">0.84</td><td rowspan="1" colspan="1">0.66</td><td rowspan="1" colspan="1">0.56</td><td rowspan="1" colspan="1">0.71</td><td rowspan="1" colspan="1"/></tr><tr><td rowspan="1" colspan="1">
              <bold>Total</bold>
            </td><td rowspan="1" colspan="1">
              <bold>7.43</bold>
            </td><td rowspan="1" colspan="1">
              <bold>5.48</bold>
            </td><td rowspan="1" colspan="1">
              <bold>4.34</bold>
            </td><td rowspan="1" colspan="1">
              <bold>6.23</bold>
            </td><td rowspan="1" colspan="1"/></tr><tr><td rowspan="1" colspan="6">
              <bold><italic><tp:taxon-name><tp:taxon-name-part taxon-name-part-type="genus">Nesticella</tp:taxon-name-part> <tp:taxon-name-part taxon-name-part-type="species">wanzaiensis</tp:taxon-name-part></tp:taxon-name></italic> sp. n.</bold>
            </td></tr><tr><td rowspan="1" colspan="6">Male</td></tr><tr><td rowspan="1" colspan="1"/><td rowspan="1" colspan="1">I</td><td rowspan="1" colspan="1">II</td><td rowspan="1" colspan="1">III</td><td rowspan="1" colspan="1">IV</td><td rowspan="1" colspan="1"/></tr><tr><td rowspan="1" colspan="1">Femur</td><td rowspan="1" colspan="1">2.28</td><td rowspan="1" colspan="1">1.72</td><td rowspan="1" colspan="1">1.50</td><td rowspan="1" colspan="1">2.00</td><td rowspan="1" colspan="1"/></tr><tr><td rowspan="1" colspan="1">Patella</td><td rowspan="1" colspan="1">0.61</td><td rowspan="1" colspan="1">0.53</td><td rowspan="1" colspan="1">0.45</td><td rowspan="1" colspan="1">0.50</td><td rowspan="1" colspan="1"/></tr><tr><td rowspan="1" colspan="1">Tibia</td><td rowspan="1" colspan="1">2.23</td><td rowspan="1" colspan="1">1.59</td><td rowspan="1" colspan="1">1.14</td><td rowspan="1" colspan="1">1.81</td><td rowspan="1" colspan="1"/></tr><tr><td rowspan="1" colspan="1">Metatarsus</td><td rowspan="1" colspan="1">2.31</td><td rowspan="1" colspan="1">1.56</td><td rowspan="1" colspan="1">1.22</td><td rowspan="1" colspan="1">1.69</td><td rowspan="1" colspan="1"/></tr><tr><td rowspan="1" colspan="1">Tarsus</td><td rowspan="1" colspan="1">1.06</td><td rowspan="1" colspan="1">0.83</td><td rowspan="1" colspan="1">0.72</td><td rowspan="1" colspan="1">0.84</td><td rowspan="1" colspan="1"/></tr><tr><td rowspan="1" colspan="1">
              <bold>Total</bold>
            </td><td rowspan="1" colspan="1">
              <bold>8.49</bold>
            </td><td rowspan="1" colspan="1">
              <bold>6.23</bold>
            </td><td rowspan="1" colspan="1">
              <bold>5.03</bold>
            </td><td rowspan="1" colspan="1">
              <bold>6.84</bold>
            </td><td rowspan="1" colspan="1"/></tr><tr><td rowspan="1" colspan="6">Female</td></tr><tr><td rowspan="1" colspan="1"/><td rowspan="1" colspan="1">I</td><td rowspan="1" colspan="1">II</td><td rowspan="1" colspan="1">III</td><td rowspan="1" colspan="1">IV</td><td rowspan="1" colspan="1">Palp</td></tr><tr><td rowspan="1" colspan="1">Femur</td><td rowspan="1" colspan="1">2.36</td><td rowspan="1" colspan="1">1.77</td><td rowspan="1" colspan="1">1.56</td><td rowspan="1" colspan="1">2.13</td><td rowspan="1" colspan="1"/></tr><tr><td rowspan="1" colspan="1">Patella</td><td rowspan="1" colspan="1">0.65</td><td rowspan="1" colspan="1">0.62</td><td rowspan="1" colspan="1">0.49</td><td rowspan="1" colspan="1">0.60</td><td rowspan="1" colspan="1"/></tr><tr><td rowspan="1" colspan="1">Tibia</td><td rowspan="1" colspan="1">2.31</td><td rowspan="1" colspan="1">1.65</td><td rowspan="1" colspan="1">1.18</td><td rowspan="1" colspan="1">1.92</td><td rowspan="1" colspan="1"/></tr><tr><td rowspan="1" colspan="1">Metatarsus</td><td rowspan="1" colspan="1">2.33</td><td rowspan="1" colspan="1">1.60</td><td rowspan="1" colspan="1">1.25</td><td rowspan="1" colspan="1">1.73</td><td rowspan="1" colspan="1"/></tr><tr><td rowspan="1" colspan="1">Tarsus</td><td rowspan="1" colspan="1">1.12</td><td rowspan="1" colspan="1">0.93</td><td rowspan="1" colspan="1">0.80</td><td rowspan="1" colspan="1">0.88</td><td rowspan="1" colspan="1"/></tr><tr><td rowspan="1" colspan="1">
              <bold>Total</bold>
            </td><td rowspan="1" colspan="1">
              <bold>8.77</bold>
            </td><td rowspan="1" colspan="1">
              <bold>6.57</bold>
            </td><td rowspan="1" colspan="1">
              <bold>5.28</bold>
            </td><td rowspan="1" colspan="1">
              <bold>7.26</bold>
            </td><td rowspan="1" colspan="1"/></tr><tr><td rowspan="1" colspan="6">
              <bold><italic><tp:taxon-name><tp:taxon-name-part taxon-name-part-type="genus">Nesticella</tp:taxon-name-part> <tp:taxon-name-part taxon-name-part-type="species">yanbeiensis</tp:taxon-name-part></tp:taxon-name></italic> sp. n.</bold>
            </td></tr><tr><td rowspan="1" colspan="6">Male</td></tr><tr><td rowspan="1" colspan="1"/><td rowspan="1" colspan="1">I</td><td rowspan="1" colspan="1">II</td><td rowspan="1" colspan="1">III</td><td rowspan="1" colspan="1">IV</td><td rowspan="1" colspan="1"/></tr><tr><td rowspan="1" colspan="1">Femur</td><td rowspan="1" colspan="1">2.22</td><td rowspan="1" colspan="1">1.83</td><td rowspan="1" colspan="1">1.53</td><td rowspan="1" colspan="1">2.00</td><td rowspan="1" colspan="1"/></tr><tr><td rowspan="1" colspan="1">Patella</td><td rowspan="1" colspan="1">0.66</td><td rowspan="1" colspan="1">0.60</td><td rowspan="1" colspan="1">0.48</td><td rowspan="1" colspan="1">0.53</td><td rowspan="1" colspan="1"/></tr><tr><td rowspan="1" colspan="1">Tibia</td><td rowspan="1" colspan="1">2.05</td><td rowspan="1" colspan="1">1.53</td><td rowspan="1" colspan="1">1.15</td><td rowspan="1" colspan="1">1.78</td><td rowspan="1" colspan="1"/></tr><tr><td rowspan="1" colspan="1">Metatarsus</td><td rowspan="1" colspan="1">2.06</td><td rowspan="1" colspan="1">1.55</td><td rowspan="1" colspan="1">1.23</td><td rowspan="1" colspan="1">1.66</td><td rowspan="1" colspan="1"/></tr><tr><td rowspan="1" colspan="1">Tarsus</td><td rowspan="1" colspan="1">1.03</td><td rowspan="1" colspan="1">0.91</td><td rowspan="1" colspan="1">0.73</td><td rowspan="1" colspan="1">0.91</td><td rowspan="1" colspan="1"/></tr><tr><td rowspan="1" colspan="1">
              <bold>Total</bold>
            </td><td rowspan="1" colspan="1">
              <bold>8.02</bold>
            </td><td rowspan="1" colspan="1">
              <bold>6.42</bold>
            </td><td rowspan="1" colspan="1">
              <bold>5.12</bold>
            </td><td rowspan="1" colspan="1">
              <bold>6.88</bold>
            </td><td rowspan="1" colspan="1"/></tr><tr><td rowspan="1" colspan="6">Female</td></tr><tr><td rowspan="1" colspan="1"/><td rowspan="1" colspan="1">I</td><td rowspan="1" colspan="1">II</td><td rowspan="1" colspan="1">III</td><td rowspan="1" colspan="1">IV</td><td rowspan="1" colspan="1">Palp</td></tr><tr><td rowspan="1" colspan="1">Femur</td><td rowspan="1" colspan="1">2.31</td><td rowspan="1" colspan="1">1.91</td><td rowspan="1" colspan="1">1.56</td><td rowspan="1" colspan="1">2.15</td><td rowspan="1" colspan="1">0.72</td></tr><tr><td rowspan="1" colspan="1">Patella</td><td rowspan="1" colspan="1">0.66</td><td rowspan="1" colspan="1">0.63</td><td rowspan="1" colspan="1">0.50</td><td rowspan="1" colspan="1">0.58</td><td rowspan="1" colspan="1">0.25</td></tr><tr><td rowspan="1" colspan="1">Tibia</td><td rowspan="1" colspan="1">2.13</td><td rowspan="1" colspan="1">1.53</td><td rowspan="1" colspan="1">1.10</td><td rowspan="1" colspan="1">1.80</td><td rowspan="1" colspan="1">0.38</td></tr><tr><td rowspan="1" colspan="1">Metatarsus</td><td rowspan="1" colspan="1">2.00</td><td rowspan="1" colspan="1">1.47</td><td rowspan="1" colspan="1">1.11</td><td rowspan="1" colspan="1">1.58</td><td rowspan="1" colspan="1">‒</td></tr><tr><td rowspan="1" colspan="1">Tarsus</td><td rowspan="1" colspan="1">0.97</td><td rowspan="1" colspan="1">0.88</td><td rowspan="1" colspan="1">0.70</td><td rowspan="1" colspan="1">0.85</td><td rowspan="1" colspan="1">0.82</td></tr><tr><td rowspan="1" colspan="1">
              <bold>Total</bold>
            </td><td rowspan="1" colspan="1">
              <bold>8.07</bold>
            </td><td rowspan="1" colspan="1">
              <bold>6.42</bold>
            </td><td rowspan="1" colspan="1">
              <bold>4.97</bold>
            </td><td rowspan="1" colspan="1">
              <bold>6.96</bold>
            </td><td rowspan="1" colspan="1">
              <bold>2.17</bold>
            </td></tr><tr><td rowspan="1" colspan="6">
              <bold><italic><tp:taxon-name><tp:taxon-name-part taxon-name-part-type="genus">Nesticella</tp:taxon-name-part> <tp:taxon-name-part taxon-name-part-type="species">baobab</tp:taxon-name-part></tp:taxon-name></italic> sp. n.</bold>
            </td></tr><tr><td rowspan="1" colspan="6">Male</td></tr><tr><td rowspan="1" colspan="1"/><td rowspan="1" colspan="1">I</td><td rowspan="1" colspan="1">II</td><td rowspan="1" colspan="1">III</td><td rowspan="1" colspan="1">IV</td><td rowspan="1" colspan="1"/></tr><tr><td rowspan="1" colspan="1">Femur</td><td rowspan="1" colspan="1">1.55</td><td rowspan="1" colspan="1">1.23</td><td rowspan="1" colspan="1">0.96</td><td rowspan="1" colspan="1">1.43</td><td rowspan="1" colspan="1"/></tr><tr><td rowspan="1" colspan="1">Patella</td><td rowspan="1" colspan="1">0.44</td><td rowspan="1" colspan="1">0.40</td><td rowspan="1" colspan="1">0.33</td><td rowspan="1" colspan="1">0.39</td><td rowspan="1" colspan="1"/></tr><tr><td rowspan="1" colspan="1">Tibia</td><td rowspan="1" colspan="1">1.48</td><td rowspan="1" colspan="1">1.01</td><td rowspan="1" colspan="1">0.68</td><td rowspan="1" colspan="1">1.19</td><td rowspan="1" colspan="1"/></tr><tr><td rowspan="1" colspan="1">Metatarsus</td><td rowspan="1" colspan="1">1.40</td><td rowspan="1" colspan="1">0.93</td><td rowspan="1" colspan="1">0.74</td><td rowspan="1" colspan="1">1.38</td><td rowspan="1" colspan="1"/></tr><tr><td rowspan="1" colspan="1">Tarsus</td><td rowspan="1" colspan="1">0.63</td><td rowspan="1" colspan="1">0.53</td><td rowspan="1" colspan="1">0.45</td><td rowspan="1" colspan="1">0.55</td><td rowspan="1" colspan="1"/></tr><tr><td rowspan="1" colspan="1">
              <bold>Total</bold>
            </td><td rowspan="1" colspan="1">
              <bold>5.50</bold>
            </td><td rowspan="1" colspan="1">
              <bold>4.10</bold>
            </td><td rowspan="1" colspan="1">
              <bold>3.16</bold>
            </td><td rowspan="1" colspan="1">
              <bold>4.94</bold>
            </td><td rowspan="1" colspan="1"/></tr><tr><td rowspan="1" colspan="6">
              <bold><italic><tp:taxon-name><tp:taxon-name-part taxon-name-part-type="genus">Nesticella</tp:taxon-name-part> <tp:taxon-name-part taxon-name-part-type="species">connectens</tp:taxon-name-part></tp:taxon-name></italic> Wunderlich, 1995</bold>
            </td></tr><tr><td rowspan="1" colspan="6">Male</td></tr><tr><td rowspan="1" colspan="1"/><td rowspan="1" colspan="1">I</td><td rowspan="1" colspan="1">II</td><td rowspan="1" colspan="1">III</td><td rowspan="1" colspan="1">IV</td><td rowspan="1" colspan="1"/></tr><tr><td rowspan="1" colspan="1">Femur</td><td rowspan="1" colspan="1">1.98</td><td rowspan="1" colspan="1">1.64</td><td rowspan="1" colspan="1">1.42</td><td rowspan="1" colspan="1">1.76</td><td rowspan="1" colspan="1"/></tr><tr><td rowspan="1" colspan="1">Patella</td><td rowspan="1" colspan="1">0.55</td><td rowspan="1" colspan="1">0.51</td><td rowspan="1" colspan="1">0.49</td><td rowspan="1" colspan="1">0.52</td><td rowspan="1" colspan="1"/></tr><tr><td rowspan="1" colspan="1">Tibia</td><td rowspan="1" colspan="1">1.83</td><td rowspan="1" colspan="1">1.41</td><td rowspan="1" colspan="1">0.96</td><td rowspan="1" colspan="1">1.48</td><td rowspan="1" colspan="1"/></tr><tr><td rowspan="1" colspan="1">Metatarsus</td><td rowspan="1" colspan="1">1.75</td><td rowspan="1" colspan="1">1.35</td><td rowspan="1" colspan="1">0.92</td><td rowspan="1" colspan="1">1.43</td><td rowspan="1" colspan="1"/></tr><tr><td rowspan="1" colspan="1">Tarsus</td><td rowspan="1" colspan="1">0.98</td><td rowspan="1" colspan="1">0.84</td><td rowspan="1" colspan="1">0.58</td><td rowspan="1" colspan="1">0.83</td><td rowspan="1" colspan="1"/></tr><tr><td rowspan="1" colspan="1">
              <bold>Total</bold>
            </td><td rowspan="1" colspan="1">
              <bold>7.09</bold>
            </td><td rowspan="1" colspan="1">
              <bold>5.75</bold>
            </td><td rowspan="1" colspan="1">
              <bold>4.37</bold>
            </td><td rowspan="1" colspan="1">
              <bold>6.02</bold>
            </td><td rowspan="1" colspan="1"/></tr><tr><td rowspan="1" colspan="6">Female</td></tr><tr><td rowspan="1" colspan="1"/><td rowspan="1" colspan="1">I</td><td rowspan="1" colspan="1">II</td><td rowspan="1" colspan="1">III</td><td rowspan="1" colspan="1">IV</td><td rowspan="1" colspan="1">Palp</td></tr><tr><td rowspan="1" colspan="1">Femur</td><td rowspan="1" colspan="1">1.94</td><td rowspan="1" colspan="1">1.58</td><td rowspan="1" colspan="1">1.28</td><td rowspan="1" colspan="1">1.80</td><td rowspan="1" colspan="1">0.63</td></tr><tr><td rowspan="1" colspan="1">Patella</td><td rowspan="1" colspan="1">0.54</td><td rowspan="1" colspan="1">0.49</td><td rowspan="1" colspan="1">0.46</td><td rowspan="1" colspan="1">0.51</td><td rowspan="1" colspan="1">0.24</td></tr><tr><td rowspan="1" colspan="1">Tibia</td><td rowspan="1" colspan="1">1.77</td><td rowspan="1" colspan="1">1.24</td><td rowspan="1" colspan="1">0.87</td><td rowspan="1" colspan="1">1.42</td><td rowspan="1" colspan="1">0.34</td></tr><tr><td rowspan="1" colspan="1">Metatarsus</td><td rowspan="1" colspan="1">1.62</td><td rowspan="1" colspan="1">1.22</td><td rowspan="1" colspan="1">0.98</td><td rowspan="1" colspan="1">1.37</td><td rowspan="1" colspan="1">‒</td></tr><tr><td rowspan="1" colspan="1">Tarsus</td><td rowspan="1" colspan="1">0.77</td><td rowspan="1" colspan="1">0.66</td><td rowspan="1" colspan="1">0.57</td><td rowspan="1" colspan="1">0.65</td><td rowspan="1" colspan="1">0.73</td></tr><tr><td rowspan="1" colspan="1">
              <bold>Total</bold>
            </td><td rowspan="1" colspan="1">
              <bold>6.64</bold>
            </td><td rowspan="1" colspan="1">
              <bold>5.19</bold>
            </td><td rowspan="1" colspan="1">
              <bold>4.16</bold>
            </td><td rowspan="1" colspan="1">
              <bold>5.75</bold>
            </td><td rowspan="1" colspan="1">
              <bold>1.94</bold>
            </td></tr><tr><td rowspan="1" colspan="6">
              <bold><italic><tp:taxon-name><tp:taxon-name-part taxon-name-part-type="genus">Nesticella</tp:taxon-name-part> <tp:taxon-name-part taxon-name-part-type="species">gongshanensis</tp:taxon-name-part></tp:taxon-name></italic> sp. n.</bold>
            </td></tr><tr><td rowspan="1" colspan="6">Female</td></tr><tr><td rowspan="1" colspan="1"/><td rowspan="1" colspan="1">I</td><td rowspan="1" colspan="1">II</td><td rowspan="1" colspan="1">III</td><td rowspan="1" colspan="1">IV</td><td rowspan="1" colspan="1">Palp</td></tr><tr><td rowspan="1" colspan="1">Femur</td><td rowspan="1" colspan="1">‒</td><td rowspan="1" colspan="1">1.44</td><td rowspan="1" colspan="1">1.14</td><td rowspan="1" colspan="1">1.64</td><td rowspan="1" colspan="1">0.54</td></tr><tr><td rowspan="1" colspan="1">Patella</td><td rowspan="1" colspan="1">‒</td><td rowspan="1" colspan="1">0.45</td><td rowspan="1" colspan="1">0.31</td><td rowspan="1" colspan="1">0.44</td><td rowspan="1" colspan="1">0.22</td></tr><tr><td rowspan="1" colspan="1">Tibia</td><td rowspan="1" colspan="1">‒</td><td rowspan="1" colspan="1">1.12</td><td rowspan="1" colspan="1">0.76</td><td rowspan="1" colspan="1">1.27</td><td rowspan="1" colspan="1">0.30</td></tr><tr><td rowspan="1" colspan="1">Metatarsus</td><td rowspan="1" colspan="1">‒</td><td rowspan="1" colspan="1">1.07</td><td rowspan="1" colspan="1">0.81</td><td rowspan="1" colspan="1">1.14</td><td rowspan="1" colspan="1">‒</td></tr><tr><td rowspan="1" colspan="1">Tarsus</td><td rowspan="1" colspan="1">‒</td><td rowspan="1" colspan="1">0.63</td><td rowspan="1" colspan="1">0.52</td><td rowspan="1" colspan="1">0.62</td><td rowspan="1" colspan="1">0.59</td></tr><tr><td rowspan="1" colspan="1">
              <bold>Total</bold>
            </td><td rowspan="1" colspan="1">‒</td><td rowspan="1" colspan="1">
              <bold>4.71</bold>
            </td><td rowspan="1" colspan="1">
              <bold>3.54</bold>
            </td><td rowspan="1" colspan="1">
              <bold>5.11</bold>
            </td><td rowspan="1" colspan="1">
              <bold>1.65</bold>
            </td></tr><tr><td rowspan="1" colspan="6">
              <bold><italic><tp:taxon-name><tp:taxon-name-part taxon-name-part-type="genus">Nesticella</tp:taxon-name-part> <tp:taxon-name-part taxon-name-part-type="species">griswoldi</tp:taxon-name-part></tp:taxon-name></italic> sp. n.</bold>
            </td></tr><tr><td rowspan="1" colspan="6">Male</td></tr><tr><td rowspan="1" colspan="1"/><td rowspan="1" colspan="1">I</td><td rowspan="1" colspan="1">II</td><td rowspan="1" colspan="1">III</td><td rowspan="1" colspan="1">IV</td><td rowspan="1" colspan="1"/></tr><tr><td rowspan="1" colspan="1">Femur</td><td rowspan="1" colspan="1">1.60</td><td rowspan="1" colspan="1">1.25</td><td rowspan="1" colspan="1">0.98</td><td rowspan="1" colspan="1">1.41</td><td rowspan="1" colspan="1"/></tr><tr><td rowspan="1" colspan="1">Patella</td><td rowspan="1" colspan="1">0.48</td><td rowspan="1" colspan="1">0.43</td><td rowspan="1" colspan="1">0.35</td><td rowspan="1" colspan="1">0.40</td><td rowspan="1" colspan="1"/></tr><tr><td rowspan="1" colspan="1">Tibia</td><td rowspan="1" colspan="1">1.50</td><td rowspan="1" colspan="1">1.05</td><td rowspan="1" colspan="1">0.67</td><td rowspan="1" colspan="1">1.17</td><td rowspan="1" colspan="1"/></tr><tr><td rowspan="1" colspan="1">Metatarsus</td><td rowspan="1" colspan="1">1.50</td><td rowspan="1" colspan="1">1.00</td><td rowspan="1" colspan="1">0.66</td><td rowspan="1" colspan="1">0.90</td><td rowspan="1" colspan="1"/></tr><tr><td rowspan="1" colspan="1">Tarsus</td><td rowspan="1" colspan="1">0.81</td><td rowspan="1" colspan="1">0.56</td><td rowspan="1" colspan="1">0.40</td><td rowspan="1" colspan="1">0.49</td><td rowspan="1" colspan="1"/></tr><tr><td rowspan="1" colspan="1">
              <bold>Total</bold>
            </td><td rowspan="1" colspan="1">
              <bold>5.89</bold>
            </td><td rowspan="1" colspan="1">
              <bold>4.29</bold>
            </td><td rowspan="1" colspan="1">
              <bold>3.06</bold>
            </td><td rowspan="1" colspan="1">
              <bold>4.37</bold>
            </td><td rowspan="1" colspan="1"/></tr><tr><td rowspan="1" colspan="6">Female</td></tr><tr><td rowspan="1" colspan="1"/><td rowspan="1" colspan="1">I</td><td rowspan="1" colspan="1">II</td><td rowspan="1" colspan="1">III</td><td rowspan="1" colspan="1">IV</td><td rowspan="1" colspan="1">Palp</td></tr><tr><td rowspan="1" colspan="1">Femur</td><td rowspan="1" colspan="1">1.49</td><td rowspan="1" colspan="1">1.14</td><td rowspan="1" colspan="1">0.86</td><td rowspan="1" colspan="1">1.34</td><td rowspan="1" colspan="1">0.42</td></tr><tr><td rowspan="1" colspan="1">Patella</td><td rowspan="1" colspan="1">0.44</td><td rowspan="1" colspan="1">0.40</td><td rowspan="1" colspan="1">0.35</td><td rowspan="1" colspan="1">0.42</td><td rowspan="1" colspan="1">‒</td></tr><tr><td rowspan="1" colspan="1">Tibia</td><td rowspan="1" colspan="1">1.29</td><td rowspan="1" colspan="1">0.86</td><td rowspan="1" colspan="1">0.56</td><td rowspan="1" colspan="1">1.02</td><td rowspan="1" colspan="1">‒</td></tr><tr><td rowspan="1" colspan="1">Metatarsus</td><td rowspan="1" colspan="1">1.19</td><td rowspan="1" colspan="1">0.84</td><td rowspan="1" colspan="1">0.62</td><td rowspan="1" colspan="1">0.96</td><td rowspan="1" colspan="1">‒</td></tr><tr><td rowspan="1" colspan="1">Tarsus</td><td rowspan="1" colspan="1">0.60</td><td rowspan="1" colspan="1">0.50</td><td rowspan="1" colspan="1">0.45</td><td rowspan="1" colspan="1">0.52</td><td rowspan="1" colspan="1">‒</td></tr><tr><td rowspan="1" colspan="1">
              <bold>Total</bold>
            </td><td rowspan="1" colspan="1">
              <bold>5.01</bold>
            </td><td rowspan="1" colspan="1">
              <bold>3.74</bold>
            </td><td rowspan="1" colspan="1">
              <bold>2.84</bold>
            </td><td rowspan="1" colspan="1">
              <bold>4.26</bold>
            </td><td rowspan="1" colspan="1">‒</td></tr><tr><td rowspan="1" colspan="6">
              <bold><italic><tp:taxon-name><tp:taxon-name-part taxon-name-part-type="genus">Nesticella</tp:taxon-name-part> <tp:taxon-name-part taxon-name-part-type="species">potala</tp:taxon-name-part></tp:taxon-name></italic> sp. n.</bold>
            </td></tr><tr><td rowspan="1" colspan="6">Female</td></tr><tr><td rowspan="1" colspan="1"/><td rowspan="1" colspan="1">I</td><td rowspan="1" colspan="1">II</td><td rowspan="1" colspan="1">III</td><td rowspan="1" colspan="1">IV</td><td rowspan="1" colspan="1">Palp</td></tr><tr><td rowspan="1" colspan="1">Femur</td><td rowspan="1" colspan="1">2.56</td><td rowspan="1" colspan="1">2.09</td><td rowspan="1" colspan="1">1.65</td><td rowspan="1" colspan="1">‒</td><td rowspan="1" colspan="1">0.73</td></tr><tr><td rowspan="1" colspan="1">Patella</td><td rowspan="1" colspan="1">0.59</td><td rowspan="1" colspan="1">0.57</td><td rowspan="1" colspan="1">0.51</td><td rowspan="1" colspan="1">‒</td><td rowspan="1" colspan="1">0.26</td></tr><tr><td rowspan="1" colspan="1">Tibia</td><td rowspan="1" colspan="1">2.34</td><td rowspan="1" colspan="1">1.72</td><td rowspan="1" colspan="1">1.13</td><td rowspan="1" colspan="1">‒</td><td rowspan="1" colspan="1">0.36</td></tr><tr><td rowspan="1" colspan="1">Metatarsus</td><td rowspan="1" colspan="1">2.33</td><td rowspan="1" colspan="1">1.42</td><td rowspan="1" colspan="1">1.26</td><td rowspan="1" colspan="1">‒</td><td rowspan="1" colspan="1">‒</td></tr><tr><td rowspan="1" colspan="1">Tarsus</td><td rowspan="1" colspan="1">0.91</td><td rowspan="1" colspan="1">1.10</td><td rowspan="1" colspan="1">0.70</td><td rowspan="1" colspan="1">‒</td><td rowspan="1" colspan="1">0.89</td></tr><tr><td rowspan="1" colspan="1">
              <bold>Total</bold>
            </td><td rowspan="1" colspan="1">
              <bold>8.73</bold>
            </td><td rowspan="1" colspan="1">
              <bold>6.90</bold>
            </td><td rowspan="1" colspan="1">
              <bold>5.25</bold>
            </td><td rowspan="1" colspan="1">‒</td><td rowspan="1" colspan="1">
              <bold>2.24</bold>
            </td></tr><tr><td rowspan="1" colspan="6">
              <bold><italic><tp:taxon-name><tp:taxon-name-part taxon-name-part-type="genus">Nesticella</tp:taxon-name-part> <tp:taxon-name-part taxon-name-part-type="species">sulawesi</tp:taxon-name-part></tp:taxon-name></italic> sp. n.</bold>
            </td></tr><tr><td rowspan="1" colspan="6">Female</td></tr><tr><td rowspan="1" colspan="1"/><td rowspan="1" colspan="1">I</td><td rowspan="1" colspan="1">II</td><td rowspan="1" colspan="1">III</td><td rowspan="1" colspan="1">IV</td><td rowspan="1" colspan="1">Palp</td></tr><tr><td rowspan="1" colspan="1">Femur</td><td rowspan="1" colspan="1">1.76</td><td rowspan="1" colspan="1">1.40</td><td rowspan="1" colspan="1">‒</td><td rowspan="1" colspan="1">1.64</td><td rowspan="1" colspan="1">0.54</td></tr><tr><td rowspan="1" colspan="1">Patella</td><td rowspan="1" colspan="1">0.52</td><td rowspan="1" colspan="1">0.48</td><td rowspan="1" colspan="1">‒</td><td rowspan="1" colspan="1">0.48</td><td rowspan="1" colspan="1">0.21</td></tr><tr><td rowspan="1" colspan="1">Tibia</td><td rowspan="1" colspan="1">1.58</td><td rowspan="1" colspan="1">1.16</td><td rowspan="1" colspan="1">‒</td><td rowspan="1" colspan="1">1.33</td><td rowspan="1" colspan="1">0.29</td></tr><tr><td rowspan="1" colspan="1">Metatarsus</td><td rowspan="1" colspan="1">1.47</td><td rowspan="1" colspan="1">1.10</td><td rowspan="1" colspan="1">‒</td><td rowspan="1" colspan="1">1.22</td><td rowspan="1" colspan="1">‒</td></tr><tr><td rowspan="1" colspan="1">Tarsus</td><td rowspan="1" colspan="1">0.76</td><td rowspan="1" colspan="1">0.66</td><td rowspan="1" colspan="1">‒</td><td rowspan="1" colspan="1">0.68</td><td rowspan="1" colspan="1">0.64</td></tr><tr><td rowspan="1" colspan="1">
              <bold>Total</bold>
            </td><td rowspan="1" colspan="1">
              <bold>6.09</bold>
            </td><td rowspan="1" colspan="1">
              <bold>4.80</bold>
            </td><td rowspan="1" colspan="1">
              <bold>0.00</bold>
            </td><td rowspan="1" colspan="1">
              <bold>5.35</bold>
            </td><td rowspan="1" colspan="1">
              <bold>1.68</bold>
            </td></tr><tr><td rowspan="1" colspan="6">
              <bold><italic><tp:taxon-name><tp:taxon-name-part taxon-name-part-type="genus">Nesticella</tp:taxon-name-part> <tp:taxon-name-part taxon-name-part-type="species">tibetana</tp:taxon-name-part></tp:taxon-name></italic> sp. n.</bold>
            </td></tr><tr><td rowspan="1" colspan="6">Male</td></tr><tr><td rowspan="1" colspan="1"/><td rowspan="1" colspan="1">I</td><td rowspan="1" colspan="1">II</td><td rowspan="1" colspan="1">III</td><td rowspan="1" colspan="1">IV</td><td rowspan="1" colspan="1"/></tr><tr><td rowspan="1" colspan="1">Femur</td><td rowspan="1" colspan="1">1.64</td><td rowspan="1" colspan="1">1.36</td><td rowspan="1" colspan="1">1.09</td><td rowspan="1" colspan="1">1.59</td><td rowspan="1" colspan="1"/></tr><tr><td rowspan="1" colspan="1">Patella</td><td rowspan="1" colspan="1">0.43</td><td rowspan="1" colspan="1">0.41</td><td rowspan="1" colspan="1">0.34</td><td rowspan="1" colspan="1">0.46</td><td rowspan="1" colspan="1"/></tr><tr><td rowspan="1" colspan="1">Tibia</td><td rowspan="1" colspan="1">1.28</td><td rowspan="1" colspan="1">1.14</td><td rowspan="1" colspan="1">0.75</td><td rowspan="1" colspan="1">1.22</td><td rowspan="1" colspan="1"/></tr><tr><td rowspan="1" colspan="1">Metatarsus</td><td rowspan="1" colspan="1">1.32</td><td rowspan="1" colspan="1">1.36</td><td rowspan="1" colspan="1">0.84</td><td rowspan="1" colspan="1">1.10</td><td rowspan="1" colspan="1"/></tr><tr><td rowspan="1" colspan="1">Tarsus</td><td rowspan="1" colspan="1">0.59</td><td rowspan="1" colspan="1">0.58</td><td rowspan="1" colspan="1">0.48</td><td rowspan="1" colspan="1">0.62</td><td rowspan="1" colspan="1"/></tr><tr><td rowspan="1" colspan="1">
              <bold>Total</bold>
            </td><td rowspan="1" colspan="1">
              <bold>5.26</bold>
            </td><td rowspan="1" colspan="1">
              <bold>4.85</bold>
            </td><td rowspan="1" colspan="1">
              <bold>3.50</bold>
            </td><td rowspan="1" colspan="1">
              <bold>4.99</bold>
            </td><td rowspan="1" colspan="1"/></tr><tr><td rowspan="1" colspan="6">Female</td></tr><tr><td rowspan="1" colspan="1"/><td rowspan="1" colspan="1">I</td><td rowspan="1" colspan="1">II</td><td rowspan="1" colspan="1">III</td><td rowspan="1" colspan="1">IV</td><td rowspan="1" colspan="1">Palp</td></tr><tr><td rowspan="1" colspan="1">Femur</td><td rowspan="1" colspan="1">1.58</td><td rowspan="1" colspan="1">1.24</td><td rowspan="1" colspan="1">1.01</td><td rowspan="1" colspan="1">1.52</td><td rowspan="1" colspan="1">0.49</td></tr><tr><td rowspan="1" colspan="1">Patella</td><td rowspan="1" colspan="1">0.49</td><td rowspan="1" colspan="1">0.46</td><td rowspan="1" colspan="1">0.38</td><td rowspan="1" colspan="1">0.44</td><td rowspan="1" colspan="1">0.20</td></tr><tr><td rowspan="1" colspan="1">Tibia</td><td rowspan="1" colspan="1">1.37</td><td rowspan="1" colspan="1">0.92</td><td rowspan="1" colspan="1">0.64</td><td rowspan="1" colspan="1">1.10</td><td rowspan="1" colspan="1">0.25</td></tr><tr><td rowspan="1" colspan="1">Metatarsus</td><td rowspan="1" colspan="1">1.28</td><td rowspan="1" colspan="1">0.93</td><td rowspan="1" colspan="1">0.71</td><td rowspan="1" colspan="1">1.06</td><td rowspan="1" colspan="1">‒</td></tr><tr><td rowspan="1" colspan="1">Tarsus</td><td rowspan="1" colspan="1">0.64</td><td rowspan="1" colspan="1">0.56</td><td rowspan="1" colspan="1">0.50</td><td rowspan="1" colspan="1">0.62</td><td rowspan="1" colspan="1">0.55</td></tr><tr><td rowspan="1" colspan="1">
              <bold>Total</bold>
            </td><td rowspan="1" colspan="1">
              <bold>5.36</bold>
            </td><td rowspan="1" colspan="1">
              <bold>4.11</bold>
            </td><td rowspan="1" colspan="1">
              <bold>3.24</bold>
            </td><td rowspan="1" colspan="1">
              <bold>4.74</bold>
            </td><td rowspan="1" colspan="1">
              <bold>1.49</bold>
            </td></tr><tr><td rowspan="1" colspan="6">
              <bold><italic><tp:taxon-name><tp:taxon-name-part taxon-name-part-type="genus">Nesticella</tp:taxon-name-part> <tp:taxon-name-part taxon-name-part-type="species">vanlang</tp:taxon-name-part></tp:taxon-name></italic> sp. n.</bold>
            </td></tr><tr><td rowspan="1" colspan="6">Female</td></tr><tr><td rowspan="1" colspan="1"/><td rowspan="1" colspan="1">I</td><td rowspan="1" colspan="1">II</td><td rowspan="1" colspan="1">III</td><td rowspan="1" colspan="1">IV</td><td rowspan="1" colspan="1">Palp</td></tr><tr><td rowspan="1" colspan="1">Femur</td><td rowspan="1" colspan="1">1.68</td><td rowspan="1" colspan="1">1.29</td><td rowspan="1" colspan="1">1.00</td><td rowspan="1" colspan="1">‒</td><td rowspan="1" colspan="1">0.48</td></tr><tr><td rowspan="1" colspan="1">Patella</td><td rowspan="1" colspan="1">0.50</td><td rowspan="1" colspan="1">0.43</td><td rowspan="1" colspan="1">0.38</td><td rowspan="1" colspan="1">‒</td><td rowspan="1" colspan="1">0.19</td></tr><tr><td rowspan="1" colspan="1">Tibia</td><td rowspan="1" colspan="1">1.50</td><td rowspan="1" colspan="1">1.04</td><td rowspan="1" colspan="1">0.63</td><td rowspan="1" colspan="1">‒</td><td rowspan="1" colspan="1">0.25</td></tr><tr><td rowspan="1" colspan="1">Metatarsus</td><td rowspan="1" colspan="1">1.45</td><td rowspan="1" colspan="1">1.00</td><td rowspan="1" colspan="1">0.73</td><td rowspan="1" colspan="1">‒</td><td rowspan="1" colspan="1">‒</td></tr><tr><td rowspan="1" colspan="1">Tarsus</td><td rowspan="1" colspan="1">0.73</td><td rowspan="1" colspan="1">0.59</td><td rowspan="1" colspan="1">0.50</td><td rowspan="1" colspan="1">‒</td><td rowspan="1" colspan="1">0.57</td></tr><tr><td rowspan="1" colspan="1">
              <bold>Total</bold>
            </td><td rowspan="1" colspan="1">
              <bold>5.86</bold>
            </td><td rowspan="1" colspan="1">
              <bold>4.35</bold>
            </td><td rowspan="1" colspan="1">
              <bold>3.24</bold>
            </td><td rowspan="1" colspan="1">‒</td><td rowspan="1" colspan="1">
              <bold>1.49</bold>
            </td></tr><tr><td rowspan="1" colspan="6">
              <bold><italic><tp:taxon-name><tp:taxon-name-part taxon-name-part-type="genus">Nesticella</tp:taxon-name-part> <tp:taxon-name-part taxon-name-part-type="species">zhiyuani</tp:taxon-name-part></tp:taxon-name></italic> sp. n.</bold>
            </td></tr><tr><td rowspan="1" colspan="6">Male</td></tr><tr><td rowspan="1" colspan="1"/><td rowspan="1" colspan="1">I</td><td rowspan="1" colspan="1">II</td><td rowspan="1" colspan="1">III</td><td rowspan="1" colspan="1">IV</td><td rowspan="1" colspan="1"/></tr><tr><td rowspan="1" colspan="1">Femur</td><td rowspan="1" colspan="1">1.76</td><td rowspan="1" colspan="1">1.43</td><td rowspan="1" colspan="1">1.11</td><td rowspan="1" colspan="1">1.64</td><td rowspan="1" colspan="1"/></tr><tr><td rowspan="1" colspan="1">Patella</td><td rowspan="1" colspan="1">0.50</td><td rowspan="1" colspan="1">0.46</td><td rowspan="1" colspan="1">0.38</td><td rowspan="1" colspan="1">0.44</td><td rowspan="1" colspan="1"/></tr><tr><td rowspan="1" colspan="1">Tibia</td><td rowspan="1" colspan="1">1.70</td><td rowspan="1" colspan="1">1.22</td><td rowspan="1" colspan="1">0.81</td><td rowspan="1" colspan="1">1.41</td><td rowspan="1" colspan="1"/></tr><tr><td rowspan="1" colspan="1">Metatarsus</td><td rowspan="1" colspan="1">1.66</td><td rowspan="1" colspan="1">1.21</td><td rowspan="1" colspan="1">0.89</td><td rowspan="1" colspan="1">1.40</td><td rowspan="1" colspan="1"/></tr><tr><td rowspan="1" colspan="1">Tarsus</td><td rowspan="1" colspan="1">0.73</td><td rowspan="1" colspan="1">0.62</td><td rowspan="1" colspan="1">0.48</td><td rowspan="1" colspan="1">0.63</td><td rowspan="1" colspan="1"/></tr><tr><td rowspan="1" colspan="1">
              <bold>Total</bold>
            </td><td rowspan="1" colspan="1">
              <bold>6.35</bold>
            </td><td rowspan="1" colspan="1">
              <bold>4.94</bold>
            </td><td rowspan="1" colspan="1">
              <bold>3.67</bold>
            </td><td rowspan="1" colspan="1">
              <bold>5.52</bold>
            </td><td rowspan="1" colspan="1"/></tr><tr><td rowspan="1" colspan="6">Female</td></tr><tr><td rowspan="1" colspan="1"/><td rowspan="1" colspan="1">I</td><td rowspan="1" colspan="1">II</td><td rowspan="1" colspan="1">III</td><td rowspan="1" colspan="1">IV</td><td rowspan="1" colspan="1">Palp</td></tr><tr><td rowspan="1" colspan="1">Femur</td><td rowspan="1" colspan="1">1.39</td><td rowspan="1" colspan="1">1.19</td><td rowspan="1" colspan="1">0.97</td><td rowspan="1" colspan="1">1.14</td><td rowspan="1" colspan="1">0.48</td></tr><tr><td rowspan="1" colspan="1">Patella</td><td rowspan="1" colspan="1">0.46</td><td rowspan="1" colspan="1">0.41</td><td rowspan="1" colspan="1">0.37</td><td rowspan="1" colspan="1">0.42</td><td rowspan="1" colspan="1">0.19</td></tr><tr><td rowspan="1" colspan="1">Tibia</td><td rowspan="1" colspan="1">1.36</td><td rowspan="1" colspan="1">0.97</td><td rowspan="1" colspan="1">0.65</td><td rowspan="1" colspan="1">1.15</td><td rowspan="1" colspan="1">0.27</td></tr><tr><td rowspan="1" colspan="1">Metatarsus</td><td rowspan="1" colspan="1">1.26</td><td rowspan="1" colspan="1">0.90</td><td rowspan="1" colspan="1">0.70</td><td rowspan="1" colspan="1">1.04</td><td rowspan="1" colspan="1">‒</td></tr><tr><td rowspan="1" colspan="1">Tarsus</td><td rowspan="1" colspan="1">0.67</td><td rowspan="1" colspan="1">0.56</td><td rowspan="1" colspan="1">0.48</td><td rowspan="1" colspan="1">0.56</td><td rowspan="1" colspan="1">0.55</td></tr><tr><td rowspan="1" colspan="1">
              <bold>Total</bold>
            </td><td rowspan="1" colspan="1">
              <bold>5.14</bold>
            </td><td rowspan="1" colspan="1">
              <bold>4.03</bold>
            </td><td rowspan="1" colspan="1">
              <bold>3.17</bold>
            </td><td rowspan="1" colspan="1">
              <bold>4.31</bold>
            </td><td rowspan="1" colspan="1">
              <bold>1.49</bold>
            </td></tr><tr><td rowspan="1" colspan="6">
              <bold><italic><tp:taxon-name><tp:taxon-name-part taxon-name-part-type="genus">Nesticella</tp:taxon-name-part> <tp:taxon-name-part taxon-name-part-type="species">phami</tp:taxon-name-part></tp:taxon-name></italic> sp. n.</bold>
            </td></tr><tr><td rowspan="1" colspan="6">Male</td></tr><tr><td rowspan="1" colspan="1"/><td rowspan="1" colspan="1">I</td><td rowspan="1" colspan="1">II</td><td rowspan="1" colspan="1">III</td><td rowspan="1" colspan="1">IV</td><td rowspan="1" colspan="1"/></tr><tr><td rowspan="1" colspan="1">Femur</td><td rowspan="1" colspan="1">1.50</td><td rowspan="1" colspan="1">1.24</td><td rowspan="1" colspan="1">1.00</td><td rowspan="1" colspan="1">1.42</td><td rowspan="1" colspan="1"/></tr><tr><td rowspan="1" colspan="1">Patella</td><td rowspan="1" colspan="1">0.41</td><td rowspan="1" colspan="1">0.40</td><td rowspan="1" colspan="1">0.34</td><td rowspan="1" colspan="1">0.40</td><td rowspan="1" colspan="1"/></tr><tr><td rowspan="1" colspan="1">Tibia</td><td rowspan="1" colspan="1">1.30</td><td rowspan="1" colspan="1">0.94</td><td rowspan="1" colspan="1">0.68</td><td rowspan="1" colspan="1">1.12</td><td rowspan="1" colspan="1"/></tr><tr><td rowspan="1" colspan="1">Metatarsus</td><td rowspan="1" colspan="1">1.44</td><td rowspan="1" colspan="1">1.03</td><td rowspan="1" colspan="1">0.77</td><td rowspan="1" colspan="1">1.18</td><td rowspan="1" colspan="1"/></tr><tr><td rowspan="1" colspan="1">Tarsus</td><td rowspan="1" colspan="1">0.62</td><td rowspan="1" colspan="1">0.57</td><td rowspan="1" colspan="1">0.48</td><td rowspan="1" colspan="1">0.56</td><td rowspan="1" colspan="1"/></tr><tr><td rowspan="1" colspan="1">
              <bold>Total</bold>
            </td><td rowspan="1" colspan="1">
              <bold>5.27</bold>
            </td><td rowspan="1" colspan="1">
              <bold>4.18</bold>
            </td><td rowspan="1" colspan="1">
              <bold>3.27</bold>
            </td><td rowspan="1" colspan="1">
              <bold>4.68</bold>
            </td><td rowspan="1" colspan="1"/></tr><tr><td rowspan="1" colspan="6">Female</td></tr><tr><td rowspan="1" colspan="1"/><td rowspan="1" colspan="1">I</td><td rowspan="1" colspan="1">II</td><td rowspan="1" colspan="1">III</td><td rowspan="1" colspan="1">IV</td><td rowspan="1" colspan="1">Palp</td></tr><tr><td rowspan="1" colspan="1">Femur</td><td rowspan="1" colspan="1">1.69</td><td rowspan="1" colspan="1">1.40</td><td rowspan="1" colspan="1">1.11</td><td rowspan="1" colspan="1">1.60</td><td rowspan="1" colspan="1">0.52</td></tr><tr><td rowspan="1" colspan="1">Patella</td><td rowspan="1" colspan="1">0.48</td><td rowspan="1" colspan="1">0.46</td><td rowspan="1" colspan="1">0.38</td><td rowspan="1" colspan="1">0.46</td><td rowspan="1" colspan="1">0.22</td></tr><tr><td rowspan="1" colspan="1">Tibia</td><td rowspan="1" colspan="1">1.44</td><td rowspan="1" colspan="1">1.05</td><td rowspan="1" colspan="1">0.73</td><td rowspan="1" colspan="1">1.24</td><td rowspan="1" colspan="1">0.27</td></tr><tr><td rowspan="1" colspan="1">Metatarsus</td><td rowspan="1" colspan="1">1.42</td><td rowspan="1" colspan="1">1.11</td><td rowspan="1" colspan="1">0.79</td><td rowspan="1" colspan="1">1.19</td><td rowspan="1" colspan="1">‒</td></tr><tr><td rowspan="1" colspan="1">Tarsus</td><td rowspan="1" colspan="1">0.70</td><td rowspan="1" colspan="1">0.62</td><td rowspan="1" colspan="1">0.54</td><td rowspan="1" colspan="1">0.63</td><td rowspan="1" colspan="1">0.61</td></tr><tr><td rowspan="1" colspan="1">
              <bold>Total</bold>
            </td><td rowspan="1" colspan="1">
              <bold>5.73</bold>
            </td><td rowspan="1" colspan="1">
              <bold>4.64</bold>
            </td><td rowspan="1" colspan="1">
              <bold>3.55</bold>
            </td><td rowspan="1" colspan="1">
              <bold>5.12</bold>
            </td><td rowspan="1" colspan="1">
              <bold>1.62</bold>
            </td></tr><tr><td rowspan="1" colspan="6">
              <bold><italic><tp:taxon-name><tp:taxon-name-part taxon-name-part-type="genus">Nesticella</tp:taxon-name-part> <tp:taxon-name-part taxon-name-part-type="species">sumatrana</tp:taxon-name-part></tp:taxon-name></italic> sp. n.</bold>
            </td></tr><tr><td rowspan="1" colspan="6">Male</td></tr><tr><td rowspan="1" colspan="1"/><td rowspan="1" colspan="1">I</td><td rowspan="1" colspan="1">II</td><td rowspan="1" colspan="1">III</td><td rowspan="1" colspan="1">IV</td><td rowspan="1" colspan="1"/></tr><tr><td rowspan="1" colspan="1">Femur</td><td rowspan="1" colspan="1">1.43</td><td rowspan="1" colspan="1">1.20</td><td rowspan="1" colspan="1">1.03</td><td rowspan="1" colspan="1">1.28</td><td rowspan="1" colspan="1"/></tr><tr><td rowspan="1" colspan="1">Patella</td><td rowspan="1" colspan="1">0.38</td><td rowspan="1" colspan="1">0.37</td><td rowspan="1" colspan="1">0.30</td><td rowspan="1" colspan="1">0.37</td><td rowspan="1" colspan="1"/></tr><tr><td rowspan="1" colspan="1">Tibia</td><td rowspan="1" colspan="1">1.13</td><td rowspan="1" colspan="1">0.88</td><td rowspan="1" colspan="1">0.72</td><td rowspan="1" colspan="1">1.05</td><td rowspan="1" colspan="1"/></tr><tr><td rowspan="1" colspan="1">Metatarsus</td><td rowspan="1" colspan="1">1.05</td><td rowspan="1" colspan="1">0.85</td><td rowspan="1" colspan="1">0.75</td><td rowspan="1" colspan="1">1.00</td><td rowspan="1" colspan="1"/></tr><tr><td rowspan="1" colspan="1">Tarsus</td><td rowspan="1" colspan="1">0.55</td><td rowspan="1" colspan="1">0.51</td><td rowspan="1" colspan="1">0.49</td><td rowspan="1" colspan="1">0.53</td><td rowspan="1" colspan="1"/></tr><tr><td rowspan="1" colspan="1">
              <bold>Total</bold>
            </td><td rowspan="1" colspan="1">
              <bold>4.54</bold>
            </td><td rowspan="1" colspan="1">
              <bold>3.81</bold>
            </td><td rowspan="1" colspan="1">
              <bold>3.29</bold>
            </td><td rowspan="1" colspan="1">
              <bold>4.23</bold>
            </td><td rowspan="1" colspan="1"/></tr><tr><td rowspan="1" colspan="6">
              <bold><italic><tp:taxon-name><tp:taxon-name-part taxon-name-part-type="genus">Nesticella</tp:taxon-name-part> <tp:taxon-name-part taxon-name-part-type="species">kaohsiungensis</tp:taxon-name-part></tp:taxon-name></italic> sp. n.</bold>
            </td></tr><tr><td rowspan="1" colspan="6">Male</td></tr><tr><td rowspan="1" colspan="1"/><td rowspan="1" colspan="1">I</td><td rowspan="1" colspan="1">II</td><td rowspan="1" colspan="1">III</td><td rowspan="1" colspan="1">IV</td><td rowspan="1" colspan="1"/></tr><tr><td rowspan="1" colspan="1">Femur</td><td rowspan="1" colspan="1">1.81</td><td rowspan="1" colspan="1">1.52</td><td rowspan="1" colspan="1">1.16</td><td rowspan="1" colspan="1">1.66</td><td rowspan="1" colspan="1"/></tr><tr><td rowspan="1" colspan="1">Patella</td><td rowspan="1" colspan="1">0.47</td><td rowspan="1" colspan="1">0.44</td><td rowspan="1" colspan="1">0.36</td><td rowspan="1" colspan="1">0.44</td><td rowspan="1" colspan="1"/></tr><tr><td rowspan="1" colspan="1">Tibia</td><td rowspan="1" colspan="1">1.72</td><td rowspan="1" colspan="1">1.19</td><td rowspan="1" colspan="1">0.83</td><td rowspan="1" colspan="1">1.34</td><td rowspan="1" colspan="1"/></tr><tr><td rowspan="1" colspan="1">Metatarsus</td><td rowspan="1" colspan="1">1.75</td><td rowspan="1" colspan="1">1.22</td><td rowspan="1" colspan="1">0.90</td><td rowspan="1" colspan="1">1.30</td><td rowspan="1" colspan="1"/></tr><tr><td rowspan="1" colspan="1">Tarsus</td><td rowspan="1" colspan="1">0.75</td><td rowspan="1" colspan="1">0.66</td><td rowspan="1" colspan="1">0.53</td><td rowspan="1" colspan="1">0.64</td><td rowspan="1" colspan="1"/></tr><tr><td rowspan="1" colspan="1">
              <bold>Total</bold>
            </td><td rowspan="1" colspan="1">
              <bold>6.50</bold>
            </td><td rowspan="1" colspan="1">
              <bold>5.03</bold>
            </td><td rowspan="1" colspan="1">
              <bold>3.78</bold>
            </td><td rowspan="1" colspan="1">
              <bold>5.38</bold>
            </td><td rowspan="1" colspan="1"/></tr><tr><td rowspan="1" colspan="6">Female</td></tr><tr><td rowspan="1" colspan="1"/><td rowspan="1" colspan="1">I</td><td rowspan="1" colspan="1">II</td><td rowspan="1" colspan="1">III</td><td rowspan="1" colspan="1">IV</td><td rowspan="1" colspan="1">Palp</td></tr><tr><td rowspan="1" colspan="1">Femur</td><td rowspan="1" colspan="1">1.78</td><td rowspan="1" colspan="1">1.34</td><td rowspan="1" colspan="1">1.16</td><td rowspan="1" colspan="1">1.69</td><td rowspan="1" colspan="1">0.54</td></tr><tr><td rowspan="1" colspan="1">Patella</td><td rowspan="1" colspan="1">0.47</td><td rowspan="1" colspan="1">0.44</td><td rowspan="1" colspan="1">0.39</td><td rowspan="1" colspan="1">0.46</td><td rowspan="1" colspan="1">0.22</td></tr><tr><td rowspan="1" colspan="1">Tibia</td><td rowspan="1" colspan="1">1.63</td><td rowspan="1" colspan="1">1.09</td><td rowspan="1" colspan="1">0.73</td><td rowspan="1" colspan="1">1.32</td><td rowspan="1" colspan="1">0.28</td></tr><tr><td rowspan="1" colspan="1">Metatarsus</td><td rowspan="1" colspan="1">1.50</td><td rowspan="1" colspan="1">1.08</td><td rowspan="1" colspan="1">0.81</td><td rowspan="1" colspan="1">1.13</td><td rowspan="1" colspan="1">‒</td></tr><tr><td rowspan="1" colspan="1">Tarsus</td><td rowspan="1" colspan="1">0.73</td><td rowspan="1" colspan="1">0.61</td><td rowspan="1" colspan="1">0.51</td><td rowspan="1" colspan="1">0.59</td><td rowspan="1" colspan="1">0.63</td></tr><tr><td rowspan="1" colspan="1">
              <bold>Total</bold>
            </td><td rowspan="1" colspan="1">
              <bold>6.11</bold>
            </td><td rowspan="1" colspan="1">
              <bold>4.56</bold>
            </td><td rowspan="1" colspan="1">
              <bold>3.60</bold>
            </td><td rowspan="1" colspan="1">
              <bold>5.19</bold>
            </td><td rowspan="1" colspan="1">
              <bold>1.67</bold>
            </td></tr><tr><td rowspan="1" colspan="6">
              <bold><italic><tp:taxon-name><tp:taxon-name-part taxon-name-part-type="genus">Pseudonesticus</tp:taxon-name-part> <tp:taxon-name-part taxon-name-part-type="species">dafangensis</tp:taxon-name-part></tp:taxon-name></italic> sp. n.</bold>
            </td></tr><tr><td rowspan="1" colspan="6">Male</td></tr><tr><td rowspan="1" colspan="1"/><td rowspan="1" colspan="1">I</td><td rowspan="1" colspan="1">II</td><td rowspan="1" colspan="1">III</td><td rowspan="1" colspan="1">IV</td><td rowspan="1" colspan="1"/></tr><tr><td rowspan="1" colspan="1">Femur</td><td rowspan="1" colspan="1">1.44</td><td rowspan="1" colspan="1">1.19</td><td rowspan="1" colspan="1">0.98</td><td rowspan="1" colspan="1">1.43</td><td rowspan="1" colspan="1"/></tr><tr><td rowspan="1" colspan="1">Patella</td><td rowspan="1" colspan="1">0.40</td><td rowspan="1" colspan="1">0.38</td><td rowspan="1" colspan="1">0.31</td><td rowspan="1" colspan="1">0.37</td><td rowspan="1" colspan="1"/></tr><tr><td rowspan="1" colspan="1">Tibia</td><td rowspan="1" colspan="1">1.41</td><td rowspan="1" colspan="1">0.98</td><td rowspan="1" colspan="1">0.70</td><td rowspan="1" colspan="1">1.25</td><td rowspan="1" colspan="1"/></tr><tr><td rowspan="1" colspan="1">Metatarsus</td><td rowspan="1" colspan="1">1.28</td><td rowspan="1" colspan="1">1.05</td><td rowspan="1" colspan="1">0.74</td><td rowspan="1" colspan="1">1.06</td><td rowspan="1" colspan="1"/></tr><tr><td rowspan="1" colspan="1">Tarsus</td><td rowspan="1" colspan="1">0.76</td><td rowspan="1" colspan="1">0.65</td><td rowspan="1" colspan="1">0.52</td><td rowspan="1" colspan="1">0.65</td><td rowspan="1" colspan="1"/></tr><tr><td rowspan="1" colspan="1">
              <bold>Total</bold>
            </td><td rowspan="1" colspan="1">
              <bold>5.29</bold>
            </td><td rowspan="1" colspan="1">
              <bold>4.25</bold>
            </td><td rowspan="1" colspan="1">
              <bold>3.25</bold>
            </td><td rowspan="1" colspan="1">
              <bold>4.76</bold>
            </td><td rowspan="1" colspan="1"/></tr><tr><td rowspan="1" colspan="6">Female</td></tr><tr><td rowspan="1" colspan="1"/><td rowspan="1" colspan="1">I</td><td rowspan="1" colspan="1">II</td><td rowspan="1" colspan="1">III</td><td rowspan="1" colspan="1">IV</td><td rowspan="1" colspan="1">Palp</td></tr><tr><td rowspan="1" colspan="1">Femur</td><td rowspan="1" colspan="1">1.40</td><td rowspan="1" colspan="1">1.14</td><td rowspan="1" colspan="1">0.97</td><td rowspan="1" colspan="1">1.39</td><td rowspan="1" colspan="1">0.44</td></tr><tr><td rowspan="1" colspan="1">Patella</td><td rowspan="1" colspan="1">0.43</td><td rowspan="1" colspan="1">0.38</td><td rowspan="1" colspan="1">0.35</td><td rowspan="1" colspan="1">0.41</td><td rowspan="1" colspan="1">0.18</td></tr><tr><td rowspan="1" colspan="1">Tibia</td><td rowspan="1" colspan="1">1.31</td><td rowspan="1" colspan="1">0.93</td><td rowspan="1" colspan="1">0.66</td><td rowspan="1" colspan="1">1.22</td><td rowspan="1" colspan="1">0.28</td></tr><tr><td rowspan="1" colspan="1">Metatarsus</td><td rowspan="1" colspan="1">1.13</td><td rowspan="1" colspan="1">0.84</td><td rowspan="1" colspan="1">0.72</td><td rowspan="1" colspan="1">0.94</td><td rowspan="1" colspan="1">‒</td></tr><tr><td rowspan="1" colspan="1">Tarsus</td><td rowspan="1" colspan="1">0.75</td><td rowspan="1" colspan="1">0.63</td><td rowspan="1" colspan="1">0.54</td><td rowspan="1" colspan="1">0.62</td><td rowspan="1" colspan="1">0.56</td></tr><tr><td rowspan="1" colspan="1">
              <bold>Total</bold>
            </td><td rowspan="1" colspan="1">
              <bold>5.02</bold>
            </td><td rowspan="1" colspan="1">
              <bold>3.92</bold>
            </td><td rowspan="1" colspan="1">
              <bold>3.24</bold>
            </td><td rowspan="1" colspan="1">
              <bold>4.58</bold>
            </td><td rowspan="1" colspan="1">
              <bold>1.46</bold>
            </td></tr><tr><td rowspan="1" colspan="6">
              <bold><italic><tp:taxon-name><tp:taxon-name-part taxon-name-part-type="genus">Pseudonesticus</tp:taxon-name-part> <tp:taxon-name-part taxon-name-part-type="species">miao</tp:taxon-name-part></tp:taxon-name></italic> sp. n.</bold>
            </td></tr><tr><td rowspan="1" colspan="6">Male</td></tr><tr><td rowspan="1" colspan="1"/><td rowspan="1" colspan="1">I</td><td rowspan="1" colspan="1">II</td><td rowspan="1" colspan="1">III</td><td rowspan="1" colspan="1">IV</td><td rowspan="1" colspan="1"/></tr><tr><td rowspan="1" colspan="1">Femur</td><td rowspan="1" colspan="1">3.50</td><td rowspan="1" colspan="1">2.90</td><td rowspan="1" colspan="1">2.23</td><td rowspan="1" colspan="1">3.00</td><td rowspan="1" colspan="1"/></tr><tr><td rowspan="1" colspan="1">Patella</td><td rowspan="1" colspan="1">0.49</td><td rowspan="1" colspan="1">0.47</td><td rowspan="1" colspan="1">0.40</td><td rowspan="1" colspan="1">0.47</td><td rowspan="1" colspan="1"/></tr><tr><td rowspan="1" colspan="1">Tibia</td><td rowspan="1" colspan="1">3.70</td><td rowspan="1" colspan="1">2.72</td><td rowspan="1" colspan="1">1.73</td><td rowspan="1" colspan="1">2.57</td><td rowspan="1" colspan="1"/></tr><tr><td rowspan="1" colspan="1">Metatarsus</td><td rowspan="1" colspan="1">3.62</td><td rowspan="1" colspan="1">2.70</td><td rowspan="1" colspan="1">1.78</td><td rowspan="1" colspan="1">2.35</td><td rowspan="1" colspan="1"/></tr><tr><td rowspan="1" colspan="1">Tarsus</td><td rowspan="1" colspan="1">1.35</td><td rowspan="1" colspan="1">1.15</td><td rowspan="1" colspan="1">0.83</td><td rowspan="1" colspan="1">0.98</td><td rowspan="1" colspan="1"/></tr><tr><td rowspan="1" colspan="1">
              <bold>Total</bold>
            </td><td rowspan="1" colspan="1">
              <bold>12.66</bold>
            </td><td rowspan="1" colspan="1">
              <bold>9.94</bold>
            </td><td rowspan="1" colspan="1">
              <bold>6.97</bold>
            </td><td rowspan="1" colspan="1">
              <bold>9.37</bold>
            </td><td rowspan="1" colspan="1"/></tr><tr><td rowspan="1" colspan="6">Female</td></tr><tr><td rowspan="1" colspan="1"/><td rowspan="1" colspan="1">I</td><td rowspan="1" colspan="1">II</td><td rowspan="1" colspan="1">III</td><td rowspan="1" colspan="1">IV</td><td rowspan="1" colspan="1">Palp</td></tr><tr><td rowspan="1" colspan="1">Femur</td><td rowspan="1" colspan="1">3.35</td><td rowspan="1" colspan="1">2.64</td><td rowspan="1" colspan="1">2.23</td><td rowspan="1" colspan="1">2.81</td><td rowspan="1" colspan="1">0.76</td></tr><tr><td rowspan="1" colspan="1">Patella</td><td rowspan="1" colspan="1">0.52</td><td rowspan="1" colspan="1">0.50</td><td rowspan="1" colspan="1">0.41</td><td rowspan="1" colspan="1">0.47</td><td rowspan="1" colspan="1">0.22</td></tr><tr><td rowspan="1" colspan="1">Tibia</td><td rowspan="1" colspan="1">3.24</td><td rowspan="1" colspan="1">2.36</td><td rowspan="1" colspan="1">1.45</td><td rowspan="1" colspan="1">2.23</td><td rowspan="1" colspan="1">0.41</td></tr><tr><td rowspan="1" colspan="1">Metatarsus</td><td rowspan="1" colspan="1">3.00</td><td rowspan="1" colspan="1">2.23</td><td rowspan="1" colspan="1">1.54</td><td rowspan="1" colspan="1">1.97</td><td rowspan="1" colspan="1">‒</td></tr><tr><td rowspan="1" colspan="1">Tarsus</td><td rowspan="1" colspan="1">1.22</td><td rowspan="1" colspan="1">1.03</td><td rowspan="1" colspan="1">0.75</td><td rowspan="1" colspan="1">0.91</td><td rowspan="1" colspan="1">0.86</td></tr><tr><td rowspan="1" colspan="1">
              <bold>Total</bold>
            </td><td rowspan="1" colspan="1">
              <bold>11.33</bold>
            </td><td rowspan="1" colspan="1">
              <bold>8.76</bold>
            </td><td rowspan="1" colspan="1">
              <bold>6.38</bold>
            </td><td rowspan="1" colspan="1">
              <bold>8.39</bold>
            </td><td rowspan="1" colspan="1">
              <bold>2.25</bold>
            </td></tr><tr><td rowspan="1" colspan="6">
              <bold><italic><tp:taxon-name><tp:taxon-name-part taxon-name-part-type="genus">Pseudonesticus</tp:taxon-name-part> <tp:taxon-name-part taxon-name-part-type="species">spinosus</tp:taxon-name-part></tp:taxon-name></italic> sp. n.</bold>
            </td></tr><tr><td rowspan="1" colspan="6">Male</td></tr><tr><td rowspan="1" colspan="1"/><td rowspan="1" colspan="1">I</td><td rowspan="1" colspan="1">II</td><td rowspan="1" colspan="1">III</td><td rowspan="1" colspan="1">IV</td><td rowspan="1" colspan="1"/></tr><tr><td rowspan="1" colspan="1">Femur</td><td rowspan="1" colspan="1">1.88</td><td rowspan="1" colspan="1">1.53</td><td rowspan="1" colspan="1">1.23</td><td rowspan="1" colspan="1">1.78</td><td rowspan="1" colspan="1"/></tr><tr><td rowspan="1" colspan="1">Patella</td><td rowspan="1" colspan="1">0.36</td><td rowspan="1" colspan="1">0.34</td><td rowspan="1" colspan="1">0.31</td><td rowspan="1" colspan="1">0.34</td><td rowspan="1" colspan="1"/></tr><tr><td rowspan="1" colspan="1">Tibia</td><td rowspan="1" colspan="1">1.87</td><td rowspan="1" colspan="1">1.38</td><td rowspan="1" colspan="1">0.91</td><td rowspan="1" colspan="1">1.56</td><td rowspan="1" colspan="1"/></tr><tr><td rowspan="1" colspan="1">Metatarsus</td><td rowspan="1" colspan="1">1.74</td><td rowspan="1" colspan="1">1.31</td><td rowspan="1" colspan="1">1.01</td><td rowspan="1" colspan="1">1.34</td><td rowspan="1" colspan="1"/></tr><tr><td rowspan="1" colspan="1">Tarsus</td><td rowspan="1" colspan="1">0.90</td><td rowspan="1" colspan="1">0.81</td><td rowspan="1" colspan="1">0.66</td><td rowspan="1" colspan="1">0.75</td><td rowspan="1" colspan="1"/></tr><tr><td rowspan="1" colspan="1">
              <bold>Total</bold>
            </td><td rowspan="1" colspan="1">
              <bold>6.75</bold>
            </td><td rowspan="1" colspan="1">
              <bold>5.37</bold>
            </td><td rowspan="1" colspan="1">
              <bold>4.12</bold>
            </td><td rowspan="1" colspan="1">
              <bold>5.77</bold>
            </td><td rowspan="1" colspan="1"/></tr><tr><td rowspan="1" colspan="6">Female</td></tr><tr><td rowspan="1" colspan="1"/><td rowspan="1" colspan="1">I</td><td rowspan="1" colspan="1">II</td><td rowspan="1" colspan="1">III</td><td rowspan="1" colspan="1">IV</td><td rowspan="1" colspan="1">Palp</td></tr><tr><td rowspan="1" colspan="1">Femur</td><td rowspan="1" colspan="1">1.72</td><td rowspan="1" colspan="1">1.33</td><td rowspan="1" colspan="1">1.08</td><td rowspan="1" colspan="1">1.63</td><td rowspan="1" colspan="1">0.43</td></tr><tr><td rowspan="1" colspan="1">Patella</td><td rowspan="1" colspan="1">0.39</td><td rowspan="1" colspan="1">0.35</td><td rowspan="1" colspan="1">0.31</td><td rowspan="1" colspan="1">0.36</td><td rowspan="1" colspan="1">0.17</td></tr><tr><td rowspan="1" colspan="1">Tibia</td><td rowspan="1" colspan="1">1.60</td><td rowspan="1" colspan="1">1.13</td><td rowspan="1" colspan="1">0.79</td><td rowspan="1" colspan="1">1.33</td><td rowspan="1" colspan="1">0.24</td></tr><tr><td rowspan="1" colspan="1">Metatarsus</td><td rowspan="1" colspan="1">1.46</td><td rowspan="1" colspan="1">1.09</td><td rowspan="1" colspan="1">0.83</td><td rowspan="1" colspan="1">1.10</td><td rowspan="1" colspan="1">‒</td></tr><tr><td rowspan="1" colspan="1">Tarsus</td><td rowspan="1" colspan="1">0.88</td><td rowspan="1" colspan="1">0.75</td><td rowspan="1" colspan="1">0.60</td><td rowspan="1" colspan="1">0.70</td><td rowspan="1" colspan="1">0.5</td></tr><tr><td rowspan="1" colspan="1">
              <bold>Total</bold>
            </td><td rowspan="1" colspan="1">
              <bold>6.05</bold>
            </td><td rowspan="1" colspan="1">
              <bold>4.65</bold>
            </td><td rowspan="1" colspan="1">
              <bold>3.61</bold>
            </td><td rowspan="1" colspan="1">
              <bold>5.12</bold>
            </td><td rowspan="1" colspan="1">
              <bold>1.34</bold>
            </td></tr><tr><td rowspan="1" colspan="6">
              <bold><italic><tp:taxon-name><tp:taxon-name-part taxon-name-part-type="genus">Pseudonesticus</tp:taxon-name-part> <tp:taxon-name-part taxon-name-part-type="species">wumengensis</tp:taxon-name-part></tp:taxon-name></italic> sp. n.</bold>
            </td></tr><tr><td rowspan="1" colspan="6">Female</td></tr><tr><td rowspan="1" colspan="1"/><td rowspan="1" colspan="1">I</td><td rowspan="1" colspan="1">II</td><td rowspan="1" colspan="1">III</td><td rowspan="1" colspan="1">IV</td><td rowspan="1" colspan="1">Palp</td></tr><tr><td rowspan="1" colspan="1">Femur</td><td rowspan="1" colspan="1">1.65</td><td rowspan="1" colspan="1">1.43</td><td rowspan="1" colspan="1">1.14</td><td rowspan="1" colspan="1">1.66</td><td rowspan="1" colspan="1">0.47</td></tr><tr><td rowspan="1" colspan="1">Patella</td><td rowspan="1" colspan="1">0.39</td><td rowspan="1" colspan="1">0.38</td><td rowspan="1" colspan="1">0.36</td><td rowspan="1" colspan="1">0.38</td><td rowspan="1" colspan="1">0.16</td></tr><tr><td rowspan="1" colspan="1">Tibia</td><td rowspan="1" colspan="1">1.38</td><td rowspan="1" colspan="1">1.23</td><td rowspan="1" colspan="1">0.82</td><td rowspan="1" colspan="1">1.41</td><td rowspan="1" colspan="1">0.27</td></tr><tr><td rowspan="1" colspan="1">Metatarsus</td><td rowspan="1" colspan="1">1.08</td><td rowspan="1" colspan="1">1.08</td><td rowspan="1" colspan="1">0.80</td><td rowspan="1" colspan="1">1.12</td><td rowspan="1" colspan="1">‒</td></tr><tr><td rowspan="1" colspan="1">Tarsus</td><td rowspan="1" colspan="1">0.73</td><td rowspan="1" colspan="1">0.72</td><td rowspan="1" colspan="1">0.63</td><td rowspan="1" colspan="1">0.70</td><td rowspan="1" colspan="1">0.52</td></tr><tr><td rowspan="1" colspan="1">
              <bold>Total</bold>
            </td><td rowspan="1" colspan="1">
              <bold>5.23</bold>
            </td><td rowspan="1" colspan="1">
              <bold>4.84</bold>
            </td><td rowspan="1" colspan="1">
              <bold>3.75</bold>
            </td><td rowspan="1" colspan="1">
              <bold>5.27</bold>
            </td><td rowspan="1" colspan="1">
              <bold>1.42</bold>
            </td></tr><tr><td rowspan="1" colspan="6">
              <bold><italic><tp:taxon-name><tp:taxon-name-part taxon-name-part-type="genus">Pseudonesticus</tp:taxon-name-part> <tp:taxon-name-part taxon-name-part-type="species">ziyunensis</tp:taxon-name-part></tp:taxon-name></italic> sp. n.</bold>
            </td></tr><tr><td rowspan="1" colspan="6">Male</td></tr><tr><td rowspan="1" colspan="1"/><td rowspan="1" colspan="1">I</td><td rowspan="1" colspan="1">II</td><td rowspan="1" colspan="1">III</td><td rowspan="1" colspan="1">IV</td><td rowspan="1" colspan="1"/></tr><tr><td rowspan="1" colspan="1">Femur</td><td rowspan="1" colspan="1">2.75</td><td rowspan="1" colspan="1">2.35</td><td rowspan="1" colspan="1">2.00</td><td rowspan="1" colspan="1">2.55</td><td rowspan="1" colspan="1"/></tr><tr><td rowspan="1" colspan="1">Patella</td><td rowspan="1" colspan="1">0.53</td><td rowspan="1" colspan="1">0.48</td><td rowspan="1" colspan="1">0.43</td><td rowspan="1" colspan="1">0.48</td><td rowspan="1" colspan="1"/></tr><tr><td rowspan="1" colspan="1">Tibia</td><td rowspan="1" colspan="1">2.69</td><td rowspan="1" colspan="1">2.13</td><td rowspan="1" colspan="1">1.50</td><td rowspan="1" colspan="1">2.29</td><td rowspan="1" colspan="1"/></tr><tr><td rowspan="1" colspan="1">Metatarsus</td><td rowspan="1" colspan="1">2.63</td><td rowspan="1" colspan="1">2.11</td><td rowspan="1" colspan="1">1.65</td><td rowspan="1" colspan="1">2.03</td><td rowspan="1" colspan="1"/></tr><tr><td rowspan="1" colspan="1">Tarsus</td><td rowspan="1" colspan="1">1.20</td><td rowspan="1" colspan="1">1.00</td><td rowspan="1" colspan="1">0.76</td><td rowspan="1" colspan="1">0.91</td><td rowspan="1" colspan="1"/></tr><tr><td rowspan="1" colspan="1">
              <bold>Total</bold>
            </td><td rowspan="1" colspan="1">
              <bold>9.80</bold>
            </td><td rowspan="1" colspan="1">
              <bold>8.07</bold>
            </td><td rowspan="1" colspan="1">
              <bold>6.34</bold>
            </td><td rowspan="1" colspan="1">
              <bold>8.26</bold>
            </td><td rowspan="1" colspan="1"/></tr><tr><td rowspan="1" colspan="6">Female</td></tr><tr><td rowspan="1" colspan="1"/><td rowspan="1" colspan="1">I</td><td rowspan="1" colspan="1">II</td><td rowspan="1" colspan="1">III</td><td rowspan="1" colspan="1">IV</td><td rowspan="1" colspan="1">Palp</td></tr><tr><td rowspan="1" colspan="1">Femur</td><td rowspan="1" colspan="1">2.92</td><td rowspan="1" colspan="1">2.38</td><td rowspan="1" colspan="1">1.99</td><td rowspan="1" colspan="1">2.66</td><td rowspan="1" colspan="1">0.83</td></tr><tr><td rowspan="1" colspan="1">Patella</td><td rowspan="1" colspan="1">0.57</td><td rowspan="1" colspan="1">0.56</td><td rowspan="1" colspan="1">0.48</td><td rowspan="1" colspan="1">0.52</td><td rowspan="1" colspan="1">0.25</td></tr><tr><td rowspan="1" colspan="1">Tibia</td><td rowspan="1" colspan="1">2.84</td><td rowspan="1" colspan="1">2.16</td><td rowspan="1" colspan="1">1.48</td><td rowspan="1" colspan="1">2.28</td><td rowspan="1" colspan="1">0.46</td></tr><tr><td rowspan="1" colspan="1">Metatarsus</td><td rowspan="1" colspan="1">2.68</td><td rowspan="1" colspan="1">2.05</td><td rowspan="1" colspan="1">1.67</td><td rowspan="1" colspan="1">2.00</td><td rowspan="1" colspan="1">‒</td></tr><tr><td rowspan="1" colspan="1">Tarsus</td><td rowspan="1" colspan="1">1.26</td><td rowspan="1" colspan="1">1.04</td><td rowspan="1" colspan="1">0.73</td><td rowspan="1" colspan="1">0.95</td><td rowspan="1" colspan="1">0.89</td></tr><tr><td rowspan="1" colspan="1">
              <bold>Total</bold>
            </td><td rowspan="1" colspan="1">
              <bold>10.27</bold>
            </td><td rowspan="1" colspan="1">
              <bold>8.19</bold>
            </td><td rowspan="1" colspan="1">
              <bold>6.35</bold>
            </td><td rowspan="1" colspan="1">
              <bold>8.41</bold>
            </td><td rowspan="1" colspan="1">
              <bold>2.43</bold>
            </td></tr></tbody></table></table-wrap></app></tp:treatment-sec><ref-list><ref id="B9"><mixed-citation xmlns:xlink="http://www.w3.org/1999/xlink" xlink:type="simple">
          <person-group><name name-style="western"><surname>Hubert</surname><given-names>M</given-names></name></person-group> (<year>1970</year>) <article-title>Description de deux espèces nouvelles d’araignées africaines, appartenant au genre <italic><tp:taxon-name><tp:taxon-name-part taxon-name-part-type="genus">Nesticus</tp:taxon-name-part></tp:taxon-name></italic> (<tp:taxon-name><tp:taxon-name-part taxon-name-part-type="order">Araneae</tp:taxon-name-part></tp:taxon-name>, <tp:taxon-name><tp:taxon-name-part taxon-name-part-type="family">Nesticidae</tp:taxon-name-part></tp:taxon-name>).</article-title> <source>Revue de Zoologie et de Botanique Africaines</source> <volume>81</volume>: <fpage>361</fpage>–<lpage>368</lpage>.</mixed-citation></ref></ref-list></tp:taxon-treatment>
