# Supplementary material for: A survey of the spider family Nesticidae (Arachnida, Araneae) in Asia and Madagascar, with the description of forty-three new species
Source: Zookeys. 2016 Oct 27;(627):1–168. doi: 10.3897/zookeys.627.8629 (PMC5118560; doi:10.3897/zookeys.627.8629)
Supplement: XML Treatment for Pseudonesticus [file zookeys.627.8629-treatment53.xml]

<!DOCTYPE tp:taxon-treatment
  PUBLIC "-//TaxonX//DTD Taxonomic Treatment Publishing DTD v0 20100105//EN" "tax-treatment-NSO.dtd">
<tp:taxon-treatment xmlns:tp="http://www.plazi.org/taxpub"><tp:treatment-meta><kwd-group><label>Taxon classification</label><kwd><named-content content-type="kingdom">Animalia</named-content></kwd><kwd><named-content content-type="order">Araneae</named-content></kwd><kwd><named-content content-type="family">Nesticidae</named-content></kwd></kwd-group><mixed-citation publication-type="journal"><person-group><name><surname>Lin</surname><given-names>Yucheng</given-names></name><name><surname>Ballarin</surname><given-names>Francesco</given-names></name><name><surname>Li</surname><given-names>Shuqiang</given-names></name></person-group><article-title>A survey of the spider family <tp:taxon-name><tp:taxon-name-part taxon-name-part-type="family">Nesticidae</tp:taxon-name-part></tp:taxon-name> (<tp:taxon-name><tp:taxon-name-part taxon-name-part-type="class">Arachnida</tp:taxon-name-part></tp:taxon-name>, <tp:taxon-name><tp:taxon-name-part taxon-name-part-type="order">Araneae</tp:taxon-name-part></tp:taxon-name>) in Asia and Madagascar, with the description of forty-three new species</article-title><source>Zookeys</source><day>27</day><month>10</month><year>2016</year><volume>2016</volume><issue>627</issue><fpage>1</fpage><lpage>168</lpage><pub-id pub-id-type="doi">10.3897/zookeys.627.8629</pub-id></mixed-citation></tp:treatment-meta><tp:nomenclature><label>Genus</label><tp:taxon-name>
              <tp:taxon-name-part taxon-name-part-type="genus">Pseudonesticus</tp:taxon-name-part>
            </tp:taxon-name><tp:taxon-authority>Liu &amp; Li, 2013</tp:taxon-authority><tp:nomenclature-citation-list><tp:nomenclature-citation><tp:taxon-name>
                  <tp:taxon-name-part taxon-name-part-type="genus">Pseudonesticus</tp:taxon-name-part>
                </tp:taxon-name><comment>Liu &amp; Li, 2013a: 790.</comment></tp:nomenclature-citation></tp:nomenclature-citation-list></tp:nomenclature><tp:treatment-sec sec-type="type species" id="SECID0EETEM"><title>Type species.</title><p>
              <italic><tp:taxon-name><tp:taxon-name-part taxon-name-part-type="genus">Pseudonesticus</tp:taxon-name-part> <tp:taxon-name-part taxon-name-part-type="species">clavatus</tp:taxon-name-part></tp:taxon-name></italic> Liu &amp; Li, 2013 from Yunnan, China.</p></tp:treatment-sec><tp:treatment-sec sec-type="diagnosis" id="SECID0EUTEM"><title>Diagnosis.</title><p>Males belonging to <italic><tp:taxon-name><tp:taxon-name-part taxon-name-part-type="genus">Pseudonesticus</tp:taxon-name-part></tp:taxon-name></italic> can be distinguished from those of <italic><tp:taxon-name><tp:taxon-name-part taxon-name-part-type="genus">Cyclocarcina</tp:taxon-name-part></tp:taxon-name></italic> Komatsu, 1942 by the hooked or finger-like terminal apophysis (<abbrev xmlns:xlink="http://www.w3.org/1999/xlink" xlink:title="terminal apophysis" id="ABBRID0EIUEM" xlink:type="simple">Ta</abbrev>), always well-developed (shorter and simpler in <italic><tp:taxon-name><tp:taxon-name-part taxon-name-part-type="genus">Cyclocarcina</tp:taxon-name-part></tp:taxon-name></italic>), the longer embolus, the flat tegular apophysis (<abbrev xmlns:xlink="http://www.w3.org/1999/xlink" xlink:title="tegular apophysis" id="ABBRID0ETUEM" xlink:type="simple">Tg</abbrev>) and the less ramified paracymbium, rather than having several apophyses. It can be separated from the other <tp:taxon-name><tp:taxon-name-part taxon-name-part-type="tribe">Nesticini</tp:taxon-name-part></tp:taxon-name> by the slimmer or hook shaped terminal apophysis (<abbrev xmlns:xlink="http://www.w3.org/1999/xlink" xlink:title="terminal apophysis" id="ABBRID0E3UEM" xlink:type="simple">Ta</abbrev>) and by the usually very long embolus (E) which are thicker and shorter in the other genera. Females can be distinguished from those belonging to the other <tp:taxon-name><tp:taxon-name-part taxon-name-part-type="tribe">Nesticini</tp:taxon-name-part></tp:taxon-name> by the shape of the fertilization and copulatory ducts, coiled before reaching the spermathecae, and by the wide or triangular scape which is not shared with any other genus.</p></tp:treatment-sec><tp:treatment-sec sec-type="description" id="SECID0EFVEM"><title>Description.</title><p>Total length: 1.76–2.72 (male), 1.82–3.24 (female). Carapace almost round in males, ovate in females, usually uniformly yellow. Legs of the same color. Eyes generally reduced or absent. When present, <abbrev xmlns:xlink="http://www.w3.org/1999/xlink" xlink:title="anterior eye row" id="ABBRID0ELVEM" xlink:type="simple">AER</abbrev> and <abbrev xmlns:xlink="http://www.w3.org/1999/xlink" xlink:title="posterior eye row" id="ABBRID0EPVEM" xlink:type="simple">PER</abbrev> straight, <abbrev xmlns:xlink="http://www.w3.org/1999/xlink" xlink:title="median ocular area" id="ABBRID0ETVEM" xlink:type="simple">MOA</abbrev> trapezoidal, narrower in the front. Eight well-developed eyes and a clear pattern only in <italic><tp:taxon-name><tp:taxon-name-part taxon-name-part-type="genus">Pseudonesticus</tp:taxon-name-part> <tp:taxon-name-part taxon-name-part-type="species">dafangensis</tp:taxon-name-part></tp:taxon-name></italic> sp. n. Cervical groove and fovea usually indistinct. Chelicera with three promarginal teeth and multiple retromarginal tiny denticles on the fang furrow. Opisthosoma with long setae, yellowish or greyish, rarely heavily pigmented.</p><p>Male palp: tibia short, wider than long, basally narrower, with three retrolateral trichobothria and several long setae. Paracymbium well-developed with a laminar distal process, pointed or lobe-shaped, and generally lacking a ventral apophysis, which is always simple when present (e.g. <italic><tp:taxon-name><tp:taxon-name-part taxon-name-part-type="genus">Pseudonesticus</tp:taxon-name-part> <tp:taxon-name-part taxon-name-part-type="species">clavatus</tp:taxon-name-part></tp:taxon-name></italic>). Some species with a long and flat dorsal apophysis. Bulb with a well-developed terminal apophysis, hooked or finger-like. Tegular apophysis flat, <italic><tp:taxon-name><tp:taxon-name-part taxon-name-part-type="genus">Pseudonesticus</tp:taxon-name-part> <tp:taxon-name-part taxon-name-part-type="species">spinosus</tp:taxon-name-part></tp:taxon-name></italic> sp. n. and <italic><tp:taxon-name><tp:taxon-name-part taxon-name-part-type="genus">Pseudonesticus</tp:taxon-name-part> <tp:taxon-name-part taxon-name-part-type="species">ziyunensis</tp:taxon-name-part></tp:taxon-name></italic> sp. n. with a second tegular apophysis (<abbrev xmlns:xlink="http://www.w3.org/1999/xlink" xlink:title="tegular apophysis" id="ABBRID0EBXEM" xlink:type="simple">Tg</abbrev>-II). Conductor wide and laminar, with one or two processes, sometimes with a long apex (e.g. <italic><tp:taxon-name><tp:taxon-name-part taxon-name-part-type="genus">Pseudonesticus</tp:taxon-name-part> <tp:taxon-name-part taxon-name-part-type="species">miao</tp:taxon-name-part></tp:taxon-name></italic> sp. n., <italic><tp:taxon-name><tp:taxon-name-part taxon-name-part-type="genus">Pseudonesticus</tp:taxon-name-part> <tp:taxon-name-part taxon-name-part-type="species">ziyunensis</tp:taxon-name-part></tp:taxon-name></italic> sp. n.). Embolus usually thin and long, with the terminal part strongly coiled, reduced only in <italic><tp:taxon-name><tp:taxon-name-part taxon-name-part-type="genus">Pseudonesticus</tp:taxon-name-part> <tp:taxon-name-part taxon-name-part-type="species">clavatus</tp:taxon-name-part></tp:taxon-name></italic>.</p><p>Epigyne: scape always present, wide and lobed or triangularly-shaped. Copulatory openings located under the scape. Spermathecae slightly visible through the tegument. <!--PageBreak-->Spermathecae small and globular separated by at least two diameters. Fertilization and copulatory ducts ventrally oriented, thin and coiled with two to three loops. Vulval pockets well developed, located near the spermathecae.</p></tp:treatment-sec><tp:treatment-sec sec-type="Composition" id="SECID0EHYEM"><title>Composition.</title><p>
              <italic><tp:taxon-name><tp:taxon-name-part taxon-name-part-type="genus">Pseudonesticus</tp:taxon-name-part> <tp:taxon-name-part taxon-name-part-type="species">clavatus</tp:taxon-name-part></tp:taxon-name></italic> Liu &amp; Li, 2013, <italic><tp:taxon-name><tp:taxon-name-part taxon-name-part-type="genus">Pseudonesticus</tp:taxon-name-part> <tp:taxon-name-part taxon-name-part-type="species">dafangensis</tp:taxon-name-part></tp:taxon-name></italic> sp. n., <italic><tp:taxon-name><tp:taxon-name-part taxon-name-part-type="genus">Pseudonesticus</tp:taxon-name-part> <tp:taxon-name-part taxon-name-part-type="species">miao</tp:taxon-name-part></tp:taxon-name></italic> sp. n., <italic><tp:taxon-name><tp:taxon-name-part taxon-name-part-type="genus">Pseudonesticus</tp:taxon-name-part> <tp:taxon-name-part taxon-name-part-type="species">spinosus</tp:taxon-name-part></tp:taxon-name></italic> sp. n., <italic><tp:taxon-name><tp:taxon-name-part taxon-name-part-type="genus">Pseudonesticus</tp:taxon-name-part> <tp:taxon-name-part taxon-name-part-type="species">wumengensis</tp:taxon-name-part></tp:taxon-name></italic> sp. n., and <italic><tp:taxon-name><tp:taxon-name-part taxon-name-part-type="genus">Pseudonesticus</tp:taxon-name-part> <tp:taxon-name-part taxon-name-part-type="species">ziyunensis</tp:taxon-name-part></tp:taxon-name></italic> sp. n.</p></tp:treatment-sec><tp:treatment-sec sec-type="distribution" id="SECID0EJ1EM"><title>Distribution.</title><p>China (Guizhou, Yunnan).</p></tp:treatment-sec></tp:taxon-treatment>
