# Supplementary material for: A survey of the spider family Nesticidae (Arachnida, Araneae) in Asia and Madagascar, with the description of forty-three new species
Source: Zookeys. 2016 Oct 27;(627):1–168. doi: 10.3897/zookeys.627.8629 (PMC5118560; doi:10.3897/zookeys.627.8629)
Supplement: XML Treatment for Speleoticus navicellatus [file zookeys.627.8629-treatment61.xml]

<!DOCTYPE tp:taxon-treatment
  PUBLIC "-//TaxonX//DTD Taxonomic Treatment Publishing DTD v0 20100105//EN" "tax-treatment-NSO.dtd">
<tp:taxon-treatment xmlns:tp="http://www.plazi.org/taxpub"><tp:treatment-meta><kwd-group><label>Taxon classification</label><kwd><named-content content-type="kingdom">Animalia</named-content></kwd><kwd><named-content content-type="order">Araneae</named-content></kwd><kwd><named-content content-type="family">Nesticidae</named-content></kwd></kwd-group><mixed-citation publication-type="journal"><person-group><name><surname>Lin</surname><given-names>Yucheng</given-names></name><name><surname>Ballarin</surname><given-names>Francesco</given-names></name><name><surname>Li</surname><given-names>Shuqiang</given-names></name></person-group><article-title>A survey of the spider family <tp:taxon-name><tp:taxon-name-part taxon-name-part-type="family">Nesticidae</tp:taxon-name-part></tp:taxon-name> (<tp:taxon-name><tp:taxon-name-part taxon-name-part-type="class">Arachnida</tp:taxon-name-part></tp:taxon-name>, <tp:taxon-name><tp:taxon-name-part taxon-name-part-type="order">Araneae</tp:taxon-name-part></tp:taxon-name>) in Asia and Madagascar, with the description of forty-three new species</article-title><source>Zookeys</source><day>27</day><month>10</month><year>2016</year><volume>2016</volume><issue>627</issue><fpage>1</fpage><lpage>168</lpage><pub-id pub-id-type="doi">10.3897/zookeys.627.8629</pub-id></mixed-citation></tp:treatment-meta><tp:nomenclature><tp:taxon-name>
              <tp:taxon-name-part taxon-name-part-type="genus">Speleoticus</tp:taxon-name-part>
              <tp:taxon-name-part taxon-name-part-type="species">navicellatus</tp:taxon-name-part>
            </tp:taxon-name><tp:taxon-authority>(Liu &amp; Li, 2013)</tp:taxon-authority><tp:taxon-status xmlns:xlink="http://www.w3.org/1999/xlink" xlink:type="simple">comb. n.</tp:taxon-status><xref ref-type="fig" rid="F79">Figs 79</xref><xref ref-type="fig" rid="F80">, 80</xref><!--PageBreak--><!--PageBreak--><tp:nomenclature-citation-list><tp:nomenclature-citation><tp:taxon-name>
                  <tp:taxon-name-part taxon-name-part-type="genus">Nesticus</tp:taxon-name-part> <tp:taxon-name-part taxon-name-part-type="species">navicellatus</tp:taxon-name-part></tp:taxon-name><comment>Liu &amp; Li, 2013b: 542, figs 35A–B, 36A–D, 37A–D, 38A–E (♂♀).</comment></tp:nomenclature-citation><!--PageBreak--></tp:nomenclature-citation-list></tp:nomenclature><tp:treatment-sec sec-type="type material" id="SECID0EO4HM"><title>Type material examined.</title><p>Holotype ♂, paratype 1♀ (<named-content xmlns:xlink="http://www.w3.org/1999/xlink" content-type="dwc:institutional_code" xlink:type="simple">IZCAS</named-content>) CHINA: Guangxi Zhuang Autonomous Region, <abbrev xmlns:xlink="http://www.w3.org/1999/xlink" xlink:title="dorsal apophysis of the paracymbium" id="ABBRID0EZ4HM" xlink:type="simple">Da</abbrev>’ua County, Qibailong Town, Qiaoxu Village, Qiaoxu Cave (<named-content xmlns:xlink="http://www.w3.org/1999/xlink" content-type="dwc:verbatimCoordinates" xlink:type="simple"><named-content content-type="geo-json" specific-use="{&#34;type&#34;:&#34;Point&#34;,&#34;coordinates&#34;:[107.670630,24.076060]}" id="NCID0EA5HM" xlink:type="simple">24.07606°N, 107.67063°E</named-content></named-content>, 550 m), 9.III.2007, Y. Lin &amp; J. Liu leg.</p></tp:treatment-sec><tp:treatment-sec sec-type="material" id="SECID0EF5HM"><title>Other material.</title><p>1♂ (<named-content xmlns:xlink="http://www.w3.org/1999/xlink" content-type="dwc:institutional_code" xlink:type="simple">IZCAS</named-content>) CHINA: Guangxi Zhuang Autonomous Region, Du’an County, Huangqi Village, Cave 1 (<named-content xmlns:xlink="http://www.w3.org/1999/xlink" content-type="dwc:verbatimCoordinates" xlink:type="simple"><named-content content-type="geo-json" specific-use="{&#34;type&#34;:&#34;Point&#34;,&#34;coordinates&#34;:[108.246980,24.387450]}" id="NCID0ET5HM" xlink:type="simple">24.38745°N, 108.24698°E</named-content></named-content>), 25.VI.2013, Y. Lin leg.; 1♀ (<named-content xmlns:xlink="http://www.w3.org/1999/xlink" content-type="dwc:institutional_code" xlink:type="simple">IZCAS</named-content>) CHINA: Guangxi Zhuang Autonomous Region, Du’an County, Nongqv Village, Cave 1 (<named-content xmlns:xlink="http://www.w3.org/1999/xlink" content-type="dwc:verbatimCoordinates" xlink:type="simple"><named-content content-type="geo-json" specific-use="{&#34;type&#34;:&#34;Point&#34;,&#34;coordinates&#34;:[108.050530,24.244310]}" id="NCID0EA6HM" xlink:type="simple">24.24431°N, 108.05053°E</named-content></named-content>, 287 m), 27.VI.2013, Y. Lin leg.</p></tp:treatment-sec><tp:treatment-sec sec-type="diagnosis" id="SECID0EF6HM"><title>Diagnosis.</title><p>See <xref ref-type="bibr" rid="B17">Liu and Li (2013b)</xref>.</p></tp:treatment-sec><tp:treatment-sec sec-type="description" id="SECID0EP6HM"><title>Description.</title><p>See Figs <xref ref-type="fig" rid="F79">79A–D</xref>, <xref ref-type="fig" rid="F80">80A–D</xref> and <xref ref-type="bibr" rid="B17">Liu and Li (2013b)</xref>.</p></tp:treatment-sec><tp:treatment-sec sec-type="habitat" id="SECID0EBAIM"><title>Habitat.</title><p>Cave.</p></tp:treatment-sec><tp:treatment-sec sec-type="distribution" id="SECID0EGAIM"><title>Distribution.</title><p>China (Guangxi).</p></tp:treatment-sec><tp:treatment-sec><!--Section generated to contain objects referenced in tp:taxon-treatment.--><fig id="F79" position="float" orientation="portrait"><label>Figure 79.</label><caption><p>
          <italic><tp:taxon-name><tp:taxon-name-part taxon-name-part-type="genus">Speleoticus</tp:taxon-name-part> <tp:taxon-name-part taxon-name-part-type="species">navicellatus</tp:taxon-name-part></tp:taxon-name></italic>, male from Du’an. <bold>A</bold> Palp, ventral view <bold>B</bold> Ditto, dorsal view <bold>C</bold> Ditto, prolateral view <bold>D</bold> Ditto, retrolateral view. Scale bars: 0.10 mm.</p></caption><graphic xmlns:xlink="http://www.w3.org/1999/xlink" xlink:href="zookeys-627-001-g079.jpg" position="float" orientation="portrait" xlink:type="simple" id="oo_108271.jpg"/></fig><fig id="F80" position="float" orientation="portrait"><label>Figure 80.</label><caption><p>
          <italic><tp:taxon-name><tp:taxon-name-part taxon-name-part-type="genus">Speleoticus</tp:taxon-name-part> <tp:taxon-name-part taxon-name-part-type="species">navicellatus</tp:taxon-name-part></tp:taxon-name></italic>, male and female from Du’an. <bold>A</bold> Male habitus, dorsal view <bold>B</bold> Female habitus, dorsal view <bold>C</bold> Epigyne, ventral view <bold>D</bold> Vulva, dorsal view. Scale bars: 0.10 mm.</p></caption><graphic xmlns:xlink="http://www.w3.org/1999/xlink" xlink:href="zookeys-627-001-g080.jpg" position="float" orientation="portrait" xlink:type="simple" id="oo_108272.jpg"/></fig></tp:treatment-sec><ref-list><ref id="B17"><mixed-citation xmlns:xlink="http://www.w3.org/1999/xlink" xlink:type="simple">
          <person-group><name name-style="western"><surname>Liu</surname><given-names>J</given-names></name><name name-style="western"><surname>Li</surname><given-names>S</given-names></name></person-group> (<year>2013b</year>) <article-title>New cave-dwelling spiders of the family <tp:taxon-name><tp:taxon-name-part taxon-name-part-type="family">Nesticidae</tp:taxon-name-part></tp:taxon-name> (<tp:taxon-name><tp:taxon-name-part taxon-name-part-type="class">Arachnida</tp:taxon-name-part></tp:taxon-name>, <tp:taxon-name><tp:taxon-name-part taxon-name-part-type="order">Araneae</tp:taxon-name-part></tp:taxon-name>) from China.</article-title> <source>Zootaxa</source> <volume>3613</volume>(<issue>6</issue>): <fpage>501</fpage>–<lpage>547</lpage>. doi: <ext-link xlink:type="simple" ext-link-type="doi" xlink:href="10.11646/zootaxa.3613.6.1">10.11646/zootaxa.3613.6.1</ext-link></mixed-citation></ref></ref-list></tp:taxon-treatment>
